# Supplementary material for: Construction of a SNP-Based Genetic Map Using SLAF-Seq and QTL Analysis of Morphological Traits in Eggplant
Source: Front Genet. 2020 Mar 11;11:178. doi: 10.3389/fgene.2020.00178 (PMC7078336; doi:10.3389/fgene.2020.00178)
Supplement: TABLE S1 — Genotyping results of the markers and detailed information of the SNP-based genetic linkage map of eggplant. [file Table_1.XLSX]

## Sheet: Genotyping and filterin of SNPs
Genotyping of the SNP markers
Total_marker	13455526
parent marker lack	1355193
Depth not meet	603004
nopoly marker	111160
Remain_marker	11386169
aaxbb	9971182
abxcc	332
abxcd	1
ccxab	7203
efxeg	1002
hkxhk	38038
lmxll	362473
nnxnp	1005938
Number of SNP markers retained using different filtering parameters
No.	Sequence Depth	Coverage	P value	Residual marker number
1	10	0.7	0.05	10773
2	10	0.7	0.01	15258
3	10	0.7	0.001	21772
4	10	0.75	0.05	10756
5	10	0.75	0.01	15202
6	10	0.75	0.001	21633
7	8	0.7	0.01	21175
8	6	0.7	0.01	24540
9	6	0.6	0.001	35433
10	8	0.6	0.001	30565
11	8	0.6	0.0001	36537
12	6	0.6	0.0001	42382
13	10	0.75	-	64320
14	10	0.9	-	42226
15	12	0.9	-	23635
16	14	0.9	-	10248
Number of SNP markers retained using different filtering parameters in 12 eggplant linkage groups.
Linkage Group ID	Sequence Depth_Coverage_P value
	8_0.7_0.01	8_0.6_0.001	8_0.6_0.0001	6_0.7_0.01	6_0.6_0.001	6_0.6_0.0001	10_0.9	14_0.9
E01	669	3246	4191	771	3769	4861	4614	1068
E02	45	64	92	54	80	117	3871	944
E03	1281	3268	3974	1463	3768	4577	3361	840
E04	3168	3823	4500	3689	4461	5236	3513	843
E05	209	819	1295	253	939	1518	1380	329
E06	4227	5047	5773	4896	5843	6680	4057	917
E07	4854	5899	6798	5606	6780	7826	5599	1388
E08	4116	4948	5672	4766	5735	6584	4232	1035
E09	832	986	1223	984	1176	1464	875	221
E10	108	273	415	131	327	490	4395	1123
E11	1570	2038	2389	1813	2360	2759	2028	498
E12	96	154	215	114	195	270	4301	1042
Total	21175	30565	36537	24540	35433	42382	42226	10248

## Sheet: Linkage group details
Details of the SNP-based genetic linkage map of eggplant
E01		E02		E03		E04		E05		E06		E07		E08		E09		E10		E11		E12
marker name	Genetic location	marker name	Genetic location	marker name	Genetic location	marker name	Genetic location	marker name	Genetic location	marker name	Genetic location	marker name	Genetic location	marker name	Genetic location	marker name	Genetic location	marker name	Genetic location	marker name	Genetic location	marker name	Genetic location
Marker2873	0	Marker1480404	0	Marker1792664	0	Marker2540991	0	Marker3367560	0	Marker4273058	0	Marker4558387	0	Marker5706808	0	Marker6581752	0	Marker6841964	0	Marker7696393	0	Marker8224426	0
Marker8231	2.865	Marker1368784	0.902	Marker1794840	1.55	Marker2534181	2.436	Marker3362624	2.305	Marker4379082	1.042	Marker4559373	1.608	Marker5701866	3.263	Marker6579470	1.191	Marker6852984	5.706	Marker7682748	2.463	Marker8217191	15.771
Marker397	5.056	Marker1623927	2.812	Marker1791256	3.049	Marker2538276	5.28	Marker3358176	4.104	Marker4007710	2.433	Marker4557195	3.638	Marker5712131	5.451	Marker6579467	1.885	Marker6849334	13.622	Marker7696103	4.325	Marker8214545	28.136
Marker2276	6.697	Marker1588859	3.995	Marker1799277	5.438	Marker2545195	11.962	Marker3358175	4.407	Marker3778605	3.063	Marker4558206	5.638	Marker5720584	9.086	Marker6575314	3.946	Marker6850489	18.324	Marker7679760	4.574	Marker8232912	34.917
Marker6716	7.671	Marker1127880	4.922	Marker1799272	5.709	Marker2536302	14.399	Marker3357867	5.469	Marker4304942	3.821	Marker4555945	7.664	Marker5723698	16.368	Marker6575315	4.135	Marker6862445	26.788	Marker7697423	5.097	Marker8210883	38.874
Marker9779	10.759	Marker1574583	5.752	Marker1798499	7.569	Marker2548612	23.8	Marker3352568	6.501	Marker4146239	4.244	Marker4555338	9.235	Marker5729558	19.669	Marker6575970	5.635	Marker6858587	32.284	Marker7682618	8.058	Marker8242878	42.009
Marker12509	12.647	Marker1128952	6.42	Marker1805165	10.316	Marker2559056	40.089	Marker3350863	7.543	Marker4250506	4.747	Marker4549753	15.571	Marker5733512	21.12	Marker6576594	7.654	Marker6862084	37.084	Marker7682623	8.798	Marker8254940	45.46
Marker19026	14.839	Marker1466967	6.938	Marker1804390	11.679	Marker2556823	46.801	Marker3350709	7.693	Marker3723622	5.114	Marker4550840	17.979	Marker5727469	23.004	Marker6576586	7.864	Marker6870917	39.1	Marker7704212	11.747	Marker8975020	47.72
Marker19027	14.877	Marker1136639	7.263	Marker1803959	12.883	Marker2554288	48.678	Marker3346471	8.012	Marker4366792	5.904	Marker4546430	22.328	Marker5730712	23.678	Marker6576584	8.489	Marker6864178	41.611	Marker7704924	14.134	Marker8405196	48.753
Marker13683	16.159	Marker1654887	7.599	Marker1804238	14.596	Marker2562531	52.469	Marker3344252	9.461	Marker3983617	6.295	Marker4544319	24.301	Marker5740607	25.848	Marker6575971	10.139	Marker6868346	44.271	Marker7705237	16.286	Marker8237621	49.158
Marker18061	17.53	Marker1550748	8.322	Marker1805896	16.977	Marker2566223	53.359	Marker3355995	10.486	Marker4215097	6.638	Marker4542887	27.509	Marker6059237	26.706	Marker6583773	12.749	Marker6867259	46.153	Marker7708454	21.145	Marker8359621	49.919
Marker14449	18.749	Marker1580146	8.848	Marker1812303	20.384	Marker2661833	54.391	Marker3360666	10.968	Marker4401844	7.055	Marker4560482	33.65	Marker5986415	27.509	Marker6582968	13.729	Marker6871058	48.431	Marker7708901	23.922	Marker8888123	50.998
Marker20135	19.191	Marker1336894	9.353	Marker1810525	21.659	Marker2569065	56.098	Marker3358354	11.955	Marker4221325	7.408	Marker4560236	37.16	Marker5750420	28.625	Marker6582964	14.552	Marker6868668	50.717	Marker7708898	24.235	Marker8245473	51.364
Marker23334	20.323	Marker1502013	9.641	Marker1810452	22.509	Marker3240648	58.095	Marker3352646	12.912	Marker4076486	7.998	Marker5020242	39.661	Marker6221857	28.895	Marker6583373	15.266	Marker6869495	52.963	Marker7709270	26.995	Marker8924073	51.911
Marker25925	21.497	Marker1691755	9.924	Marker1811032	23.639	Marker2905411	58.391	Marker3364876	15.949	Marker4066904	8.344	Marker4562679	41.497	Marker5746237	29.499	Marker6583374	15.613	Marker6879339	54.193	Marker7716602	32.909	Marker8262772	52.433
Marker26747	22.726	Marker1415624	10.754	Marker1813174	27.615	Marker2706095	58.74	Marker3364885	16.518	Marker4053594	8.607	Marker4562949	44.49	Marker5756061	29.607	Marker6579338	18.719	Marker6874285	55.077	Marker7711681	35.077	Marker8466463	52.755
Marker27416	23.592	Marker1109731	11.073	Marker1816913	29.494	Marker3140637	59.097	Marker3365481	17.43	Marker4313264	8.993	Marker4565528	51.895	Marker5780872	29.839	Marker6579339	19.196	Marker6869712	55.78	Marker7715666	37.096	Marker8936886	53.692
Marker29146	27.052	Marker1623184	11.405	Marker1819181	31.201	Marker2579840	59.421	Marker3366455	19.457	Marker3991216	9.319	Marker4569268	54.77	Marker5768195	30.016	Marker6579896	20.556	Marker7014928	56.438	Marker7715565	38.492	Marker8251796	54.339
Marker29754	28.046	Marker1104581	12.085	Marker1818690	33.448	Marker3029484	59.694	Marker3366087	21.67	Marker4279714	9.593	Marker4570157	61.126	Marker6209917	30.256	Marker6579139	21.646	Marker7507448	56.535	Marker7713139	39.676	Marker8278021	54.918
Marker29757	28.234	Marker1146995	12.336	Marker1819043	35.507	Marker2804323	59.959	Marker3368410	24.225	Marker4316611	10.005	Marker4575162	62.071	Marker5756014	30.667	Marker6593839	25.116	Marker7362767	57.354	Marker7713033	40.496	Marker8628107	56.077
Marker39965	30.29	Marker1125291	12.631	Marker1817646	37.594	Marker2832898	60.246	Marker3377795	26.444	Marker3956762	10.503	Marker4575591	63.037	Marker5757069	30.703	Marker6592141	26.399	Marker7544935	57.861	Marker7717458	41.96	Marker8272959	56.553
Marker40148	32.335	Marker1117140	13.104	Marker1824246	40.638	Marker2826568	60.517	Marker3377584	28.317	Marker4158636	10.792	Marker4573705	64.575	Marker5763781	30.901	Marker6591382	27.172	Marker6892420	57.969	Marker7716214	43.667	Marker8490474	57.184
Marker40740	33.008	Marker1089712	13.492	Marker1820923	40.901	Marker2574486	60.681	Marker3377583	28.752	Marker4186093	11.243	Marker4819735	68.317	Marker5894262	31.085	Marker6590565	28.776	Marker7138003	58.108	Marker7725516	47.957	Marker8266678	57.569
Marker40721	33.366	Marker1133213	13.76	Marker2392234	41.618	Marker2585914	60.845	Marker3372641	29.276	Marker4204282	11.645	Marker4679518	69.378	Marker5939147	31.418	Marker6587617	30.364	Marker7628513	58.792	Marker7729707	49.732	Marker8269131	57.987
Marker41815	35.097	Marker1115939	13.94	Marker1847154	41.838	Marker2657610	61.044	Marker3372608	30.408	Marker3833143	11.869	Marker5175375	70.455	Marker6071127	31.6	Marker6587616	30.39	Marker6877211	59.584	Marker7729706	49.963	Marker8951686	58.163
Marker41816	35.267	Marker1123383	14.157	Marker1837204	42.186	Marker2602231	61.254	Marker3381264	31.047	Marker4085240	12.255	Marker5586589	71.005	Marker5815405	31.898	Marker6587618	30.537	Marker6894106	60.026	Marker7721991	52.051	Marker8957613	58.573
Marker42126	36.387	Marker1135435	14.265	Marker2392235	42.488	Marker2652809	61.39	Marker3407664	32.378	Marker4126971	12.754	Marker5534697	71.776	Marker6030026	31.988	Marker6588408	32.505	Marker7353635	60.198	Marker7721989	52.189	Marker8323700	58.918
Marker43042	37.351	Marker1098124	14.346	Marker2392475	42.993	Marker2603840	61.527	Marker3407667	32.549	Marker4163266	13.051	Marker4999055	72.187	Marker6335267	32.274	Marker6588406	33.071	Marker7622982	60.423	Marker7722089	53.489	Marker8311406	59.361
Marker45212	39.066	Marker1107362	14.46	Marker1829633	43.264	Marker2633476	61.701	Marker3378344	33.457	Marker3937297	13.323	Marker5195287	72.978	Marker5875832	32.509	Marker6589155	33.785	Marker7418236	60.803	Marker7723284	54.224	Marker8668887	59.901
Marker45210	39.398	Marker1115021	14.589	Marker2364985	43.788	Marker2671109	61.804	Marker3392985	33.616	Marker4353073	13.55	Marker5256756	73.479	Marker5767500	32.916	Marker6589102	34.632	Marker7568480	61.416	Marker7723285	54.803	Marker8286526	60.273
Marker45209	39.741	Marker1093012	14.67	Marker2364986	43.985	Marker3032880	61.896	Marker3378343	33.817	Marker3903543	14.03	Marker4866800	73.88	Marker5759348	33.121	Marker6603082	37.204	Marker7162293	61.786	Marker7728516	56.456	Marker8328038	60.624
Marker47947	41.12	Marker1139065	14.771	Marker1825378	44.279	Marker2853706	62.208	Marker3381835	35.443	Marker4327454	14.234	Marker5191705	74.347	Marker5761852	33.25	Marker6597469	38.411	Marker6855638	62.102	Marker7728054	57.572	Marker8445791	61.101
Marker50197	44.278	Marker1127328	14.96	Marker1824256	44.43	Marker2957305	62.317	Marker3512761	36.265	Marker4333223	14.717	Marker4659866	74.572	Marker5762688	33.375	Marker6596324	38.513	Marker6878790	62.248	Marker8160093	62.88	Marker8940952	61.464
Marker50709	44.948	Marker1239195	15.238	Marker2384739	44.978	Marker2875065	62.452	Marker3512760	36.429	Marker4045881	15.082	Marker4818538	74.885	Marker5760141	33.519	Marker6599163	39.412	Marker7565935	62.633	Marker8116749	63.6	Marker8282871	61.758
Marker49769	45.123	Marker1133029	15.734	Marker2387171	45.321	Marker2967800	62.61	Marker3408696	37.639	Marker4289758	15.381	Marker5253719	75.205	Marker5760620	33.603	Marker6602421	40.811	Marker7137409	62.87	Marker8153674	64.572	Marker8853710	61.991
Marker52120	46.871	Marker1575878	16.249	Marker2386572	45.626	Marker2879553	62.749	Marker3444917	38.347	Marker4346860	15.814	Marker5409475	75.353	Marker5821383	33.936	Marker6603456	41.822	Marker7013285	63.199	Marker8115593	65.404	Marker8320314	62.347
Marker53304	47.39	Marker1545531	16.481	Marker2394945	45.913	Marker2642326	62.926	Marker3385485	39.347	Marker4199683	16.091	Marker5428521	75.642	Marker5771527	34.334	Marker6603661	42.384	Marker6856547	63.495	Marker8115594	65.671	Marker8297869	62.579
Marker55089	48.476	Marker1302555	16.815	Marker2395185	46.094	Marker3004474	63.072	Marker3382561	39.92	Marker3763185	16.41	Marker4753545	75.815	Marker5765826	34.403	Marker6609550	43.143	Marker7616709	63.871	Marker8135932	66.462	Marker8948756	63.267
Marker66134	52.336	Marker1391903	17.457	Marker2395182	46.303	Marker2738603	63.234	Marker3394635	40.888	Marker3995227	16.847	Marker5528529	75.953	Marker5770458	34.455	Marker6602026	43.483	Marker7038203	64.124	Marker8165193	67.112	Marker8397625	63.298
Marker64309	53.17	Marker1709664	18.023	Marker1825829	46.638	Marker2596059	63.416	Marker3383834	41.442	Marker3978860	17.064	Marker5329356	76.203	Marker5770889	34.505	Marker6598575	44.12	Marker6973680	64.471	Marker8153676	67.69	Marker8307837	63.36
Marker68218	54.191	Marker1711673	18.297	Marker1837429	46.831	Marker2848480	63.532	Marker3390312	41.952	Marker4000881	17.408	Marker4713832	76.416	Marker5955371	34.833	Marker6599844	44.557	Marker7456682	64.98	Marker8155468	67.846	Marker8300912	63.363
Marker86831	61.287	Marker1717797	18.781	Marker1833592	47.095	Marker2819917	63.645	Marker3393796	42.622	Marker3855405	17.588	Marker5339157	76.479	Marker6322287	35.128	Marker6603451	44.83	Marker7435312	65.404	Marker8168139	68.182	Marker8318567	63.503
Marker84009	61.457	Marker1724259	19.201	Marker2395887	47.493	Marker2727788	63.788	Marker3496742	43.02	Marker3772514	17.837	Marker4683928	76.854	Marker5764873	35.228	Marker6603177	45.383	Marker7630670	65.691	Marker8168141	68.316	Marker8343321	63.975
Marker84010	61.821	Marker1739985	19.457	Marker2398266	47.693	Marker2935888	63.957	Marker3496265	43.389	Marker4042176	18.128	Marker4736077	77.037	Marker6203859	35.322	Marker6603826	45.84	Marker7484624	66.029	Marker8168140	68.378	Marker8296454	64.032
Marker161632	65.797	Marker1722037	19.525	Marker1834677	47.887	Marker2730792	64.132	Marker3388707	43.94	Marker3828156	18.288	Marker5518198	77.287	Marker6099421	35.527	Marker6604461	46.709	Marker6997044	66.284	Marker8051232	68.829	Marker8424346	64.115
Marker226504	66.009	Marker1721211	19.674	Marker2376956	48.151	Marker2586939	64.257	Marker3384316	44.379	Marker4059462	18.579	Marker5477769	77.368	Marker5777403	35.685	Marker6610595	47.687	Marker7655323	66.615	Marker8131493	68.984	Marker8376839	64.243
Marker114776	74.979	Marker1721009	19.785	Marker2392554	48.673	Marker2637750	64.342	Marker3391367	44.881	Marker4256213	18.677	Marker5506733	77.605	Marker5776447	35.701	Marker6610780	48.456	Marker7339007	66.7	Marker7887246	69.171	Marker8389639	64.377
Marker530648	75.765	Marker1723049	19.943	Marker2390291	48.764	Marker3174742	64.475	Marker3448054	45.538	Marker3738855	18.77	Marker4780823	77.764	Marker5860294	36.014	Marker6610784	48.513	Marker7036601	66.975	Marker7773714	69.312	Marker8458062	64.462
Marker128474	77.506	Marker1736023	20.024	Marker2390298	48.86	Marker2786897	64.621	Marker3448046	45.576	Marker4233332	18.855	Marker5548205	77.888	Marker5897997	36.13	Marker6610783	48.745	Marker7034725	67.255	Marker7814915	69.65	Marker8351152	64.551
Marker128721	78.079	Marker1681875	20.232	Marker2390297	48.865	Marker3194199	64.725	Marker3394364	46.034	Marker4109490	18.964	Marker5262711	77.986	Marker6266421	36.299	Marker6605647	48.981	Marker7085060	67.473	Marker8131999	70.034	Marker8414834	64.702
Marker126864	78.891	Marker1741778	20.593	Marker2406323	49.04	Marker2917990	64.822	Marker3619931	46.485	Marker4030797	19.056	Marker4804197	78.175	Marker6396628	36.452	Marker6609283	49.198	Marker7300928	67.738	Marker8142961	70.135	Marker8442221	64.839
Marker307827	83.767	Marker1733787	20.691	Marker2386236	49.127	Marker3108274	64.963	Marker3619930	46.884	Marker3745219	19.179	Marker4817414	78.365	Marker5835128	36.598	Marker6626486	51.163	Marker6879727	67.923	Marker8131346	70.354	Marker8437256	64.992
Marker432593	84.825	Marker1621713	20.93	Marker1842309	49.424	Marker2734451	65.075	Marker3443981	47.395	Marker4308119	19.404	Marker5417929	78.484	Marker6404610	36.733	Marker6616066	51.626	Marker7178161	68.5	Marker8131347	70.485	Marker8374208	65.582
Marker271818	85.344	Marker1742326	21.139	Marker2406853	49.719	Marker2619686	65.132	Marker3443982	47.426	Marker3734243	19.736	Marker5143790	78.672	Marker6220809	36.933	Marker6612612	51.923	Marker7545807	68.982	Marker7815056	70.573	Marker8432370	65.823
Marker899752	86.479	Marker1743204	21.362	Marker2406324	49.765	Marker2647689	65.252	Marker3617192	47.914	Marker4023724	20.011	Marker4780078	78.824	Marker6162579	37.146	Marker6622706	53.121	Marker6919787	69.361	Marker7815064	70.624	Marker8315138	66.003
Marker833202	87.192	Marker1730905	21.863	Marker2386227	49.853	Marker2681248	65.381	Marker3447498	48.253	Marker4131051	20.285	Marker5055751	78.939	Marker6287731	37.311	Marker6622704	53.347	Marker7660237	69.725	Marker8048889	70.746	Marker8347517	66.512
Marker873745	87.873	Marker1731802	22.214	Marker1832495	50.065	Marker2684396	65.431	Marker3392230	49.13	Marker4153818	20.485	Marker5427880	79.109	Marker5777152	37.504	Marker6626490	53.879	Marker7556718	70.011	Marker8048890	70.822	Marker8358470	66.993
Marker1001128	88.582	Marker1712937	22.519	Marker1830450	50.119	Marker2709999	65.539	Marker3392234	49.649	Marker3759511	20.798	Marker4796415	79.376	Marker5976681	37.664	Marker6633697	54.451	Marker6946047	70.484	Marker8142532	70.965	Marker8801185	67.357
Marker678877	89.166	Marker1614284	22.907	Marker2384461	50.245	Marker2614788	65.65	Marker3392639	49.82	Marker3752623	20.955	Marker5501190	79.497	Marker5808207	37.759	Marker6631949	55.271	Marker7529307	70.734	Marker8130997	71.109	Marker8739470	67.701
Marker442130	89.553	Marker1719088	23.324	Marker2373753	50.669	Marker2766537	65.717	Marker3397014	50.32	Marker4191190	21.329	Marker4757873	79.643	Marker6178403	37.926	Marker6619577	55.66	Marker7280849	71.116	Marker8052031	71.206	Marker8386758	68.031
Marker442121	89.899	Marker1746432	23.825	Marker1840225	50.828	Marker3083924	65.83	Marker3397675	50.641	Marker3849327	21.609	Marker4741755	79.807	Marker5960843	38.163	Marker6619568	55.747	Marker7026001	71.771	Marker8052032	71.308	Marker8362202	68.302
Marker810706	90.118	Marker1561015	24.258	Marker1842003	50.986	Marker3078955	65.974	Marker3397669	50.85	Marker4096185	21.822	Marker4801735	79.896	Marker5891633	38.25	Marker6615654	56.275	Marker7655564	71.968	Marker8130989	71.473	Marker8380445	69.132
Marker519864	90.55	Marker1729588	24.603	Marker1848935	51.334	Marker2753866	66.064	Marker3414672	51.403	Marker4090481	22.261	Marker5387492	80.022	Marker6046887	38.458	Marker6627116	56.759	Marker7399004	72.375	Marker8130990	71.536	Marker8421280	69.487
Marker971621	90.796	Marker1718919	25.189	Marker2376807	51.79	Marker3115473	66.179	Marker3424628	51.66	Marker4227092	22.619	Marker4802227	80.227	Marker6382509	38.84	Marker6648911	57.526	Marker7576903	73.115	Marker8122465	71.801	Marker8409577	69.932
Marker651533	91.015	Marker1726666	25.76	Marker2377238	51.916	Marker3119237	66.273	Marker3412152	51.875	Marker4117906	23.009	Marker4788577	80.341	Marker6333857	38.969	Marker6657087	58.008	Marker7086461	73.702	Marker8122458	71.87	Marker8916870	70.413
Marker676843	91.248	Marker1743753	26.127	Marker2371643	52.249	Marker2598267	66.33	Marker3460005	52.033	Marker4101598	23.234	Marker4813749	80.443	Marker6093395	39.075	Marker6625472	58.414	Marker7531090	74.013	Marker8142962	72.041	Marker8841305	70.745
Marker435477	91.728	Marker1754668	26.754	Marker2371822	52.362	Marker2982501	66.408	Marker3541535	52.477	Marker4267206	23.644	Marker4763673	80.553	Marker6416250	39.322	Marker6625471	58.423	Marker7626286	74.383	Marker8142960	72.136	Marker8804234	71.248
Marker519862	91.925	Marker1751752	26.987	Marker2372557	52.447	Marker2628886	66.475	Marker3541536	52.493	Marker4196141	24	Marker5235467	80.63	Marker6158249	39.463	Marker6657077	58.73	Marker7595562	74.738	Marker8142963	72.194	Marker8392956	71.74
Marker530513	92.03	Marker1753939	27.034	Marker2328975	52.995	Marker2701396	66.567	Marker3470911	52.884	Marker3961086	24.433	Marker4816465	80.74	Marker6156404	39.676	Marker6639926	58.925	Marker7597839	75.222	Marker8068533	72.432	Marker8428191	72.147
Marker546182	92.203	Marker1715552	27.483	Marker2328976	53.007	Marker2865062	66.643	Marker3393879	53.051	Marker3906956	24.783	Marker5453425	80.803	Marker6022215	39.785	Marker6621574	59.2	Marker7574514	75.374	Marker8146528	72.592	Marker8747117	72.496
Marker543396	92.464	Marker1708392	27.847	Marker2357631	53.329	Marker2990580	66.678	Marker3394436	53.375	Marker3921231	25.054	Marker5465104	80.887	Marker6219514	39.921	Marker6625335	59.429	Marker7655239	75.456	Marker7982171	72.712	Marker8827547	72.985
Marker340015	92.673	Marker1745363	28.099	Marker2357630	53.339	Marker3136969	66.733	Marker3505585	53.748	Marker3966927	25.4	Marker5345127	80.954	Marker6391931	40.033	Marker6625336	59.524	Marker7561593	75.842	Marker8032905	72.783	Marker8332560	73.18
Marker483732	92.843	Marker1331814	28.448	Marker2378034	53.546	Marker3171052	66.758	Marker3505586	53.847	Marker4301445	25.773	Marker4785274	80.989	Marker5779509	40.257	Marker6620207	59.676	Marker7429145	76.055	Marker8109434	72.997	Marker8650613	73.554
Marker549483	93.093	Marker1757279	28.773	Marker2344371	53.759	Marker3060776	66.823	Marker3398583	54.25	Marker3973041	26.249	Marker5298985	81.015	Marker5971316	40.42	Marker6622580	59.74	Marker7637967	76.418	Marker8109432	73.05	Marker8964317	74.023
Marker692636	93.263	Marker1733059	29.416	Marker2253874	53.921	Marker2696180	66.855	Marker3408177	54.549	Marker3976208	26.506	Marker5342392	81.05	Marker5804900	40.605	Marker6657079	59.972	Marker6902178	76.732	Marker8109427	73.217	Marker8453549	74.257
Marker841842	93.474	Marker1740422	29.708	Marker1927776	54.225	Marker2693287	66.874	Marker3542014	55.055	Marker3941735	26.922	Marker4744803	81.088	Marker6298829	40.719	Marker6689974	60.345	Marker6936793	77.007	Marker8102682	73.464	Marker8339611	74.549
Marker692634	93.638	Marker1714475	30.131	Marker1848605	54.618	Marker2953665	66.898	Marker3505587	55.217	Marker4141037	27.328	Marker4776703	81.122	Marker6053341	40.85	Marker6652455	60.533	Marker6903604	77.362	Marker7769697	73.652	Marker8642351	75.002
Marker588982	93.754	Marker1451743	30.639	Marker1848604	54.66	Marker3045242	66.94	Marker3442757	55.382	Marker4035298	27.767	Marker5386958	81.135	Marker6279147	40.934	Marker6684247	60.852	Marker7316509	77.622	Marker8129263	73.865	Marker8366120	75.213
Marker740885	93.874	Marker1736818	30.873	Marker1848827	54.813	Marker2858663	66.975	Marker3470329	55.791	Marker4212022	28.1	Marker4770312	81.163	Marker5744341	41.105	Marker6693066	61.001	Marker7571125	77.922	Marker7771507	74.019	Marker8972259	75.47
Marker758949	94.044	Marker1734888	31.414	Marker1848826	54.861	Marker2810860	67.026	Marker3470332	55.873	Marker4411784	29.249	Marker4727466	81.187	Marker6392816	41.248	Marker6684248	61.18	Marker7526099	78.15	Marker8133436	74.187	Marker8662476	75.961
Marker878866	94.226	Marker1738319	31.941	Marker1849101	54.898	Marker3072855	67.064	Marker3415284	56.285	Marker4415559	29.502	Marker4809524	81.21	Marker6366803	41.364	Marker6637019	61.301	Marker7528067	78.287	Marker8123389	74.317	Marker8615712	76.563
Marker878867	94.27	Marker1307198	32.721	Marker1849105	54.997	Marker2739063	67.09	Marker3415285	56.387	Marker4418515	29.818	Marker4749267	81.253	Marker5802848	41.535	Marker6662833	61.514	Marker7600349	78.56	Marker8123386	74.441	Marker8913921	77.149
Marker886671	94.47	Marker1548791	32.951	Marker1848474	55.069	Marker2622802	67.15	Marker3415075	56.823	Marker4425721	30.009	Marker4766259	81.281	Marker6365556	41.642	Marker6662835	61.562	Marker7564790	78.852	Marker8055771	74.629	Marker8673749	77.773
Marker976036	94.678	Marker1671628	33.546	Marker2193439	55.629	Marker3015303	67.15	Marker3613586	57.321	Marker4433229	30.067	Marker4754860	81.325	Marker6254264	41.715	Marker6624628	61.836	Marker7560513	79.015	Marker8130839	74.695	Marker8368764	77.971
Marker553865	94.909	Marker1756792	34.055	Marker2193428	55.741	Marker2676602	67.162	Marker3613587	57.329	Marker4263704	30.543	Marker4806008	81.356	Marker5987786	41.946	Marker6635744	61.987	Marker7604867	79.27	Marker8130837	74.712	Marker8908979	78.548
Marker340842	95.041	Marker1758082	35.794	Marker1849796	55.965	Marker2971325	67.188	Marker3401634	57.84	Marker3748627	31.008	Marker4761130	81.392	Marker5808943	42.011	Marker6626375	62.066	Marker7554563	79.44	Marker8131950	74.866	Marker8569628	79.01
Marker449346	95.126	Marker1143406	37.029	Marker2344727	56.271	Marker2780754	67.21	Marker3401632	57.9	Marker4175180	31.153	Marker5503774	81.443	Marker5805953	42.083	Marker6679733	62.443	Marker7605561	79.541	Marker8131148	74.919	Marker8920131	79.093
Marker767810	95.354	Marker1145077	37.124	Marker2299153	56.39	Marker2723740	67.236	Marker3406940	58.291	Marker4375849	31.689	Marker5247029	81.458	Marker6069988	42.135	Marker6664908	62.768	Marker7571688	79.6	Marker8131150	74.935	Marker8611353	79.656
Marker932094	95.44	Marker1750950	37.618	Marker2350896	56.585	Marker3096832	67.262	Marker3406939	58.368	Marker4438785	31.951	Marker4821064	81.507	Marker5851343	42.235	Marker6634622	62.926	Marker7564960	79.647	Marker8131149	74.967	Marker8868161	79.814
Marker706381	95.518	Marker1751599	38.672	Marker2350889	56.648	Marker2930359	67.281	Marker3402830	58.7	Marker4387133	32.363	Marker4823067	81.569	Marker5794865	42.287	Marker6656797	63.138	Marker7572256	79.774	Marker8126663	75.075	Marker8955385	79.991
Marker378854	95.602			Marker2335723	56.758	Marker2986748	67.306	Marker3414811	58.742	Marker3697173	32.724	Marker4954008	81.696	Marker5947907	42.369	Marker6656798	63.164	Marker7662492	79.839	Marker8126669	75.091	Marker8929615	80.689
Marker401965	95.696			Marker2296978	56.812	Marker2713373	67.358	Marker3427923	59.193	Marker3715612	32.847	Marker4764978	81.789	Marker5994655	42.406	Marker6644375	63.434	Marker7550630	79.939	Marker8126667	75.107	Marker8753889	82.536
Marker443504	95.793			Marker2339622	56.865	Marker2745127	67.358	Marker3429488	59.334	Marker4393739	33.176	Marker4746700	81.864	Marker5829117	42.46	Marker6634543	63.624	Marker7539079	80.143	Marker8129262	75.159	Marker8933222	83.687
Marker909000	95.868			Marker2297136	56.893	Marker2757536	67.358	Marker3429439	59.749	Marker4169838	33.463	Marker5562772	82.069	Marker6047739	42.476	Marker6631160	63.762	Marker7559589	80.411	Marker8126668	75.194	Marker8658435	84.304
Marker952256	95.969			Marker2298079	57.022	Marker2763107	67.358	Marker3546304	59.965	Marker4436386	34.099	Marker5388197	82.227	Marker5891174	42.502	Marker6686018	63.877	Marker7535399	80.549	Marker8102716	75.357	Marker8979727	85.175
Marker741504	96.068			Marker2343733	57.175	Marker2771415	67.358	Marker3544833	60.281	Marker4016819	34.629	Marker4747966	82.329	Marker5866590	42.558	Marker6686016	64.011	Marker7654695	80.635	Marker8102717	75.373	Marker8682722	85.83
Marker444342	96.131			Marker2300527	57.314	Marker2790977	67.358	Marker3410135	60.671	Marker4449825	35.124	Marker5066488	82.5	Marker5925842	42.6	Marker6644372	64.169	Marker7543261	80.815	Marker8110704	75.441	Marker8877560	86.426
Marker434523	96.195			Marker2339538	57.58	Marker2824154	67.358	Marker3466299	60.989	Marker4447597	35.636	Marker5584500	82.712	Marker6003827	42.678	Marker6644370	64.194	Marker7566172	81.094	Marker8102715	75.504	Marker8982351	86.46
Marker289300	96.256			Marker2114811	57.779	Marker2838646	67.358	Marker3463779	61.133	Marker4460651	36.115	Marker5583487	82.77	Marker5812372	42.739	Marker6637276	64.457	Marker6897354	81.436	Marker7887300	75.602	Marker8984864	88.857
Marker840032	96.324			Marker2116885	58.09	Marker2888627	67.358	Marker3464843	61.388	Marker4452039	36.548	Marker5586045	82.888	Marker6168143	42.839	Marker6637275	64.565	Marker7575223	81.676	Marker7812788	75.745	Marker9002925	92.517
Marker794836	96.432			Marker2117896	58.35	Marker2901905	67.358	Marker3468503	61.58	Marker4455430	37.108	Marker4786341	83.267	Marker6337103	43.004	Marker6637274	64.618	Marker7263843	82.095	Marker7973753	75.827	Marker9008028	95.08
Marker692579	96.512			Marker2069588	58.472	Marker2911025	67.358	Marker3473420	61.657	Marker4384034	38.123	Marker5587366	83.476	Marker6295676	43.076	Marker6663133	64.893	Marker7384502	82.495	Marker7887227	75.917	Marker9005143	97.549
Marker806372	96.609			Marker2153249	58.511	Marker2914924	67.358	Marker3473428	61.744	Marker4373054	38.738	Marker5605161	83.774	Marker6362459	43.209	Marker6673490	65.002	Marker7586028	82.923	Marker7910555	75.973	Marker8992966	102.481
Marker622876	96.682			Marker2117481	58.634	Marker2944229	67.358	Marker3468502	61.79	Marker4369447	39.75	Marker5591820	83.955	Marker6181996	43.45	Marker6691807	65.277	Marker7614673	83.407	Marker7996225	76.025	Marker8996617	106.438
Marker954703	96.758			Marker1862148	58.692	Marker2979506	67.358	Marker3464601	61.841	Marker4405320	40.672	Marker5603669	84.098	Marker6256506	43.652	Marker6702930	65.4	Marker7661367	84.116	Marker7782384	76.062	Marker8999069	115.021
Marker495679	96.884			Marker1859373	58.766	Marker3053209	67.358	Marker3465801	61.87	Marker4442306	41.026	Marker5575886	84.502	Marker6214869	43.846	Marker6641297	65.655	Marker7583405	84.119	Marker8012309	76.109	Marker9010998	120.997
Marker715055	96.956			Marker1858930	58.793	Marker3065348	67.358	Marker3468512	61.901	Marker4474643	41.775	Marker4751627	84.7	Marker6250883	43.977	Marker6659419	65.758	Marker7631105	84.786	Marker7790033	76.132	Marker9016158	127.518
Marker603262	97.026			Marker1858923	58.819	Marker3076124	67.358	Marker3433700	61.977	Marker4397512	42.346	Marker4768142	84.844	Marker6273881	44.166	Marker6638884	65.932	Marker7587267	85.197	Marker7782390	76.171	Marker9029842	130.736
Marker965418	97.139			Marker1860847	58.863	Marker3088177	67.358	Marker3463658	61.996	Marker4422074	42.985	Marker5589245	85.185	Marker6243631	44.344	Marker6638890	66.038	Marker6891313	86.022	Marker7782385	76.182	Marker9024699	152.721
Marker806203	97.254			Marker1859740	58.94	Marker2947768	67.416	Marker3463660	62.047	Marker4390172	43.889	Marker5590099	85.438	Marker6374277	44.57	Marker6638885	66.117	Marker7524643	86.801	Marker7804467	76.207
Marker837294	97.448			Marker1853882	59.012	Marker3039732	67.439	Marker3463659	62.139	Marker4466174	44.713	Marker5537236	85.718	Marker6428817	44.591	Marker6637878	66.21	Marker7462800	87.53	Marker8025749	76.221
Marker415010	97.625			Marker1859739	59.106	Marker2870106	67.469	Marker3544712	62.434	Marker4480730	45.098	Marker5600600	86.108	Marker6373884	44.663	Marker6637777	66.337	Marker7569177	88.044	Marker7977367	76.232
Marker676869	97.811			Marker2344726	59.327	Marker2775369	67.496	Marker3544711	62.466	Marker4408058	47.035	Marker5599999	86.435	Marker6427289	44.822	Marker6637778	66.444	Marker7111671	88.656	Marker7950266	76.244
Marker602916	97.889			Marker1855822	59.529	Marker2717361	67.513	Marker3470876	62.566	Marker4478363	47.938	Marker5608697	86.778	Marker6441898	44.991	Marker6636250	66.499	Marker7540769	89.181	Marker7809347	76.272
Marker972024	98.001			Marker1855821	59.536	Marker2590398	67.543	Marker3424837	62.865	Marker4381054	48.794	Marker5595283	86.955	Marker6472020	45.127	Marker6636070	66.534	Marker7637334	89.66	Marker7809351	76.283
Marker177932	98.206			Marker1852150	59.786	Marker3145683	67.586	Marker3463755	63.094	Marker4487685	49.408	Marker5618719	87.529	Marker6445707	45.239	Marker6643835	66.638	Marker6900974	90.196	Marker7795610	76.301
Marker1033529	98.321			Marker2346754	59.971	Marker3199988	67.586	Marker3463756	63.255	Marker4481696	51.287	Marker5618287	87.628	Marker6445119	45.304	Marker6642429	66.703	Marker7666562	90.629	Marker7795612	76.311
Marker1007595	98.438			Marker2242503	60.109	Marker3150522	67.598	Marker3472516	63.479	Marker4475565	52.043	Marker5624071	87.789	Marker6447185	45.438	Marker6680466	66.842	Marker7146889	91.108	Marker7795611	76.322
Marker1007594	98.625			Marker2181370	60.195	Marker2960527	67.646	Marker3535397	63.688	Marker4489212	53.527	Marker5628154	87.978	Marker6446927	45.555	Marker6651338	67.02	Marker7668173	91.573	Marker7782291	76.349
Marker360578	98.769			Marker2114806	60.409	Marker2883604	67.685	Marker3539483	63.98	Marker3692774	53.57	Marker5613624	88.207	Marker6468191	45.615	Marker6686593	67.156	Marker7666976	91.665	Marker7854732	76.427
Marker958181	99.002			Marker2057730	60.556	Marker2996365	67.724	Marker3469076	64.208	Marker4472027	54.446	Marker5620613	88.598	Marker6467281	45.674	Marker6685343	67.293	Marker7298729	92.252	Marker7888270	76.446
Marker177936	99.188			Marker1915150	60.676	Marker2940254	67.753	Marker3601364	64.422	Marker4494817	55.166	Marker5631652	88.728	Marker6468497	45.726	Marker6671438	67.39	Marker7524824	93.105	Marker7759321	76.47
Marker901957	99.316			Marker1858858	60.97	Marker3209161	67.788	Marker3449098	64.653	Marker4491489	56.019	Marker5622331	88.981	Marker6448498	45.963	Marker6686677	67.445	Marker7106294	93.245	Marker7769279	76.481
Marker947991	99.421			Marker1869357	61.109	Marker2687561	67.832	Marker3448759	64.824	Marker4484087	58.217	Marker5634975	89.135	Marker6434629	46.18	Marker6682247	67.474	Marker7642929	93.949	Marker7759320	76.492
Marker275069	99.575			Marker1928716	61.274	Marker3025005	67.889	Marker3438753	65.151	Marker4498342	61.834	Marker5619892	89.526	Marker6433744	46.511	Marker6644795	67.557	Marker7091505	94.716	Marker7798375	76.515
Marker791542	99.708			Marker2037572	61.602	Marker3068858	67.925	Marker3438748	65.301	Marker4501710	65.111	Marker5636307	89.803	Marker6473403	46.632	Marker6658859	67.733	Marker7033871	95.549	Marker7974925	76.543
Marker633651	99.843			Marker2023393	61.745	Marker3167019	67.962	Marker3433926	65.507	Marker4505753	67.14	Marker5629597	90.241	Marker6463343	46.795	Marker6658850	67.921	Marker7151796	95.936	Marker7791937	76.561
Marker252934	100.159			Marker2090137	62.022	Marker3123065	67.985	Marker3619490	65.816	Marker4509042	71.441	Marker5639694	90.544	Marker6461424	47.001	Marker6698477	68.066	Marker7253455	96.415	Marker7885945	76.592
Marker325587	100.355			Marker2224860	62.248	Marker2749883	68.01	Marker3460356	66.353	Marker4511019	74.587	Marker5629801	91.096	Marker6489174	47.083	Marker6699854	68.194	Marker7644850	97.19	Marker7885943	76.607
Marker169711	100.627			Marker2293820	62.453	Marker2608525	68.086	Marker3460354	66.37	Marker4513176	77.749	Marker5597722	91.609	Marker6462550	47.181	Marker6699857	68.23	Marker7260732	97.545	Marker7885944	76.622
Marker167945	100.728			Marker1854467	62.713	Marker2933707	68.125	Marker3460364	66.437	Marker4518519	81.968	Marker5648360	92.165	Marker6191039	47.406	Marker6700691	68.344	Marker7040089	97.831	Marker7773806	76.664
Marker162208	100.943			Marker1853912	62.997	Marker3099813	68.173	Marker3460355	66.525	Marker4521452	85.817	Marker5627588	92.709	Marker6464682	47.615	Marker6694906	68.407	Marker7646967	98.713	Marker7809395	76.717
Marker1006354	101.309			Marker1861268	63.289	Marker3020409	68.199	Marker3475772	66.897	Marker4526540	89.2	Marker5615892	93.275	Marker6459788	47.812	Marker6694907	68.46	Marker7635965	99.268	Marker7809394	76.733
Marker178530	101.479			Marker1856709	63.524	Marker2760785	68.268	Marker3544817	67.404	Marker4530222	93.016	Marker5638597	93.816	Marker6485416	47.952	Marker6696560	68.528	Marker6920817	99.307	Marker7814429	76.796
Marker230850	101.873			Marker1885390	63.819	Marker3154405	68.384	Marker3488414	67.652	Marker4532538	96.572	Marker5643442	94.41	Marker6471621	48.126	Marker6698580	68.612	Marker7595221	100.123	Marker7790982	76.831
Marker168616	102.194			Marker2148756	64	Marker2828966	68.448	Marker3445659	68.079	Marker4535670	100.195	Marker5649627	95.169	Marker6473191	48.208	Marker6703954	68.627	Marker7342723	100.921	Marker7998450	76.856
Marker459527	102.688			Marker2016518	64.29	Marker3036549	68.613	Marker3445660	68.276	Marker4537785	104.043	Marker5635197	95.655	Marker6444322	48.424	Marker6700636	68.691	Marker7636312	102.155	Marker7808249	76.915
Marker149755	103.431			Marker1931475	64.628	Marker2890629	68.658	Marker3546707	68.49	Marker4540059	107.39	Marker5653475	97.064	Marker6246473	48.569	Marker6698581	68.738	Marker7674732	103.812	Marker7792110	76.98
Marker999993	104.398			Marker1914614	64.995	Marker2860783	68.743	Marker3546708	68.551			Marker5655071	97.685	Marker6252651	48.707	Marker6703955	68.765	Marker7648768	104.359	Marker7787479	77.065
Marker838835	104.693			Marker1855896	65.192	Marker2666634	68.835	Marker3411330	68.976			Marker5656793	98.533	Marker6461774	48.849	Marker6696676	68.94	Marker7677132	105.675	Marker7787478	77.089
Marker1036202	107.038			Marker1849843	65.341	Marker2814824	68.941	Marker3410506	69.304			Marker5652301	99.044	Marker6274296	49.128	Marker6709744	69.016	Marker7675832	107.811	Marker7792111	77.181
Marker1036204	107.31			Marker1849844	65.456	Marker3230052	68.981	Marker3410511	69.393			Marker5656041	100.425	Marker6388089	49.37	Marker6703546	69.238	Marker7675487	108.802	Marker7814949	77.281
Marker411858	108.312			Marker1909368	65.805	Marker2977437	69.139	Marker3429728	69.701			Marker5660129	101.437	Marker5715504	49.616	Marker6703544	69.247	Marker7647747	110.648	Marker7787172	77.357
Marker1035363	109.072			Marker2255044	66.032	Marker3103731	69.267	Marker3413928	69.923			Marker5663279	101.959	Marker6498539	49.878	Marker6702150	69.428	Marker7672180	112.874	Marker8095123	77.433
Marker140115	112.625			Marker1864639	66.321	Marker3203452	69.346	Marker3522785	70.211			Marker5658513	102.51	Marker6515384	49.994	Marker6702148	69.437	Marker7675273	117.068	Marker7810279	77.586
Marker1057357	116.41			Marker2121140	66.638	Marker3197591	69.413	Marker3543285	70.433			Marker5659387	103.823	Marker5877219	50.219	Marker6707051	69.606	Marker7652865	120.426	Marker7766465	77.698
Marker1057698	117.441			Marker1901954	66.902	Marker2999587	69.573	Marker3543283	70.609			Marker5664465	105.507	Marker6439340	50.394	Marker6707052	69.675	Marker7653269	124.533	Marker7786508	77.798
Marker1046570	118.73			Marker1860497	67.195	Marker3006910	69.66	Marker3546108	70.932			Marker5664553	107.16	Marker6433178	50.538	Marker6700185	69.745			Marker7976300	77.905
Marker1054298	119.186			Marker2018854	67.699	Marker3222377	69.747	Marker3546109	70.936			Marker5666192	107.92	Marker6440805	50.746	Marker6725736	69.865			Marker7892056	77.981
Marker1062404	119.675			Marker2304172	68.031	Marker3215499	69.827	Marker3670062	71.451			Marker5684255	113.896	Marker6476139	50.91	Marker6725533	69.984			Marker7964819	78.063
Marker1064927	123.245			Marker1928149	68.366	Marker2674191	69.941	Marker3604899	71.614			Marker5680146	118.151	Marker6231717	51.128	Marker6715795	70.034			Marker7791761	78.159
Marker1066314	125.87			Marker1881263	68.853	Marker3158625	70.095	Marker3459889	71.946			Marker5671043	123.004	Marker6457309	51.363	Marker6714352	70.107			Marker7762868	78.252
Marker1067489	127.877			Marker1881262	69.023	Marker2797159	70.295	Marker3436024	72.178			Marker5687388	126.361	Marker6503902	51.512	Marker6725534	70.204			Marker7762867	78.381
Marker1076121	137.538			Marker2197933	69.526	Marker3129317	70.442	Marker3425730	72.458			Marker5670569	127.501	Marker6500149	51.706	Marker6711690	70.277			Marker7762870	78.409
Marker1076029	140.219			Marker2294000	69.805	Marker2842775	70.542	Marker3462963	72.895			Marker5688351	129.748	Marker6507126	51.771	Marker6720699	70.398			Marker7763007	78.607
Marker1076375	142.194			Marker2326041	70.078	Marker3112243	70.651	Marker3462967	72.938			Marker5689207	130.639	Marker6353018	51.962	Marker6720700	70.473			Marker7765265	78.811
Marker1076372	142.461			Marker1923730	70.4	Marker3126634	70.723	Marker3462968	73.129			Marker5690114	132.247	Marker5927567	52.24	Marker6728357	70.583			Marker8093898	78.957
Marker1076825	145.408			Marker2045892	70.825	Marker2868277	70.811	Marker3605748	73.623			Marker5691973	133.784	Marker6389419	52.442	Marker6711691	70.79			Marker8007906	79.078
Marker1078320	150.515			Marker1915825	71.531	Marker3016337	70.905	Marker3472889	73.888			Marker5691322	134.009	Marker5890476	52.575	Marker6716091	70.991			Marker7998764	79.22
Marker1079878	153.252			Marker1854289	71.846	Marker3049904	71.05	Marker3420927	74.244			Marker5692292	135.059	Marker6249677	52.713	Marker6717442	71.266			Marker7796770	79.46
Marker1082711	154.184			Marker2204790	72.265	Marker3091924	71.131	Marker3420918	74.28			Marker5695489	138.354	Marker6147812	52.966	Marker6726713	71.581			Marker7841712	79.563
Marker1082389	155.352			Marker2207640	72.995	Marker3056317	71.266	Marker3613239	74.57			Marker5698916	141.464	Marker5972993	53.172	Marker6746655	71.689			Marker8035678	79.79
Marker1078156	156.492			Marker1853560	73.57	Marker2897646	71.334	Marker3441550	74.964			Marker5700425	142.43	Marker6496091	53.411	Marker6746423	72.013			Marker8060474	79.928
Marker1085013	157.976			Marker2280833	73.877	Marker3244394	71.57	Marker3632921	75.3			Marker5701318	145.449	Marker6502694	53.479	Marker6743836	72.06			Marker7775436	80.155
Marker1085825	159.707					Marker2965464	71.704	Marker3429091	75.631			Marker5699855	147.513	Marker6517022	53.601	Marker6743899	72.175			Marker7775441	80.212
Marker1083272	161.662					Marker3254734	71.921	Marker3429086	75.634			Marker5697677	151.948	Marker6508972	53.682	Marker6733147	72.249			Marker7783494	80.454
Marker1083758	165.292					Marker3133123	72.178	Marker3602022	76.005					Marker6514443	53.767	Marker6719811	72.49			Marker8102641	80.576
						Marker3190902	72.318	Marker3602014	76.25					Marker6378792	54.105	Marker6744313	72.684			Marker7778986	80.732
						Marker2798744	72.582	Marker3630698	77.194					Marker5980439	54.389	Marker6736084	72.845			Marker7983385	80.882
						Marker2924809	72.747	Marker3611114	77.496					Marker6520238	54.866	Marker6756452	73.017			Marker7974037	81.05
						Marker3250245	72.95	Marker3455646	78.235					Marker6519385	55.127	Marker6714053	73.179			Marker8144028	81.18
						Marker2806258	73.113	Marker3455654	78.287					Marker6520767	55.373	Marker6702260	73.468			Marker7807749	81.287
						Marker3184482	73.386	Marker3613486	78.771					Marker6518957	55.79	Marker6702259	73.62			Marker8024826	81.402
						Marker3012318	73.602	Marker3613489	79.174					Marker6509989	55.989	Marker6727590	73.788			Marker7797658	81.551
						Marker2895053	73.857	Marker3431305	80.078					Marker6458384	56.281	Marker6757512	74.197			Marker7972901	81.664
						Marker2836675	74.13	Marker3431307	80.14					Marker6492305	56.684	Marker6757509	74.293			Marker7882305	81.816
						Marker3163851	74.45	Marker3485450	81.038					Marker6470555	57.158	Marker6757508	74.488			Marker8022795	81.919
						Marker3189530	74.79	Marker3612297	81.311					Marker6488892	57.449	Marker6766906	74.661			Marker7797659	82.106
						Marker3264397	75.044	Marker3635680	81.995					Marker6508785	57.831	Marker6729530	74.954			Marker8108041	82.293
						Marker3276971	75.245	Marker3617152	82.319					Marker6492986	58.432	Marker6759023	75.266			Marker7876391	82.584
						Marker3071616	75.553	Marker3629439	83.151					Marker6513938	58.761	Marker6736008	75.629			Marker7756353	82.819
						Marker3268181	75.902	Marker3629759	83.806					Marker6529938	59.4	Marker6735996	75.654			Marker8108035	82.975
						Marker3287906	76.15	Marker3632471	84.489					Marker6527733	59.509	Marker6735994	75.71			Marker7882306	83.242
						Marker3219647	76.688	Marker3640825	86.626					Marker6477682	59.808	Marker6735998	75.754			Marker7882308	83.313
						Marker3259949	77.079	Marker3635538	87.203					Marker6521144	60.433	Marker6732563	76.097			Marker7870700	83.577
						Marker3291999	77.546	Marker3640652	89.395					Marker6528066	60.699	Marker6721620	76.257			Marker7870701	83.651
						Marker3225998	78.329	Marker3642423	90.451					Marker6530645	61.068	Marker6760375	76.662			Marker7983323	83.8
						Marker3282680	80.697	Marker3643097	92.203					Marker6522554	61.373	Marker6742199	76.775			Marker7756348	84.152
						Marker3302661	81.873	Marker3641851	92.951					Marker6525719	62.134	Marker6754800	77.196			Marker7756349	84.207
						Marker3300650	83.188	Marker3643096	94.529					Marker6537362	63.075	Marker6754801	77.233			Marker7964196	84.89
						Marker3296676	85.682	Marker3644470	96.016					Marker6535909	63.697	Marker6760369	77.806			Marker7867281	85.197
						Marker3306960	92.878	Marker3647142	98.124					Marker6539308	64.122	Marker6759985	78.194			Marker7973606	85.683
						Marker3310673	94.448	Marker3649136	98.886					Marker6543680	64.388	Marker6759984	78.245			Marker7792343	86.301
						Marker3313770	101.423	Marker3648699	102.158					Marker6539637	64.869	Marker6727335	78.706			Marker7964187	86.703
						Marker3316049	105.676	Marker3651101	103.089					Marker6529366	65.529	Marker6736938	79.106			Marker8095131	87.153
						Marker3319325	109.781	Marker3651113	104.062					Marker6522774	66.263	Marker6758796	79.264			Marker8164221	88.901
						Marker3321177	113.94	Marker3651012	105.456					Marker6538961	66.689	Marker6751673	79.673			Marker8159828	90.265
						Marker3323913	116.996	Marker3652642	109.096					Marker6526720	67.169	Marker6769839	80.102			Marker8156938	95.755
						Marker3326654	125.02	Marker3652643	109.299					Marker6532276	67.532	Marker6770920	80.216			Marker8156233	96.606
						Marker3328884	126.711	Marker3652212	110.355					Marker6546542	68.584	Marker6765460	80.382			Marker8176335	97.047
						Marker3331473	131.477	Marker3653020	112.893					Marker6545052	68.994	Marker6769304	80.653			Marker8177182	98.093
						Marker3335627	133.968	Marker3651991	114.561					Marker6534421	69.53	Marker6769837	80.953			Marker8177183	98.433
						Marker3343333	137.716	Marker3659157	120.554					Marker6549239	71.004	Marker6770919	81.179			Marker8177177	98.673
						Marker3333676	142.316	Marker3664184	124.613					Marker6545834	71.556	Marker6771581	81.3			Marker8183660	116.952
						Marker3339382	147.331	Marker3685137	126.171					Marker6542562	73.16	Marker6772351	81.603			Marker8205546	123.176
						Marker3341515	150.83	Marker3667068	127.522					Marker6551617	74.644	Marker6772403	81.759			Marker8205547	123.697
								Marker3685544	129.012					Marker6558245	76.57	Marker6772407	82.034			Marker8205160	128.106
								Marker3685543	129.026					Marker6553793	77.81	Marker6765459	82.538			Marker8206012	130.443
								Marker3677773	132.812					Marker6541300	78.766	Marker6772352	83.026			Marker8206959	132.082
								Marker3682103	135.155					Marker6401908	78.939	Marker6762097	83.407			Marker8206320	133.16
								Marker3686697	135.842					Marker6560882	81.183	Marker6772771	84.43			Marker8206319	133.369
								Marker3688006	136.51					Marker6561625	81.971	Marker6773020	84.742			Marker8209859	135.98
								Marker3688011	136.729					Marker6562207	83.013	Marker6776856	85.156			Marker8189916	138.431
								Marker3679474	139.56					Marker6561921	83.744	Marker6771856	85.917			Marker8191387	141.056
								Marker3677668	142.321					Marker6562907	85.58	Marker6759243	87.053			Marker8193240	143.083
								Marker3678832	143.561					Marker6564878	89.164	Marker6778464	87.762			Marker8194098	145.229
								Marker3688723	145.779					Marker6566492	91.296	Marker6759238	88.408			Marker8194101	145.741
								Marker3688447	147.589					Marker6566906	93.41	Marker6775710	89.656			Marker8192255	148.73
								Marker3688448	148.928					Marker6569303	94.611	Marker6781068	91.385			Marker8194487	155.609
														Marker6569842	96.182	Marker6781069	91.594
														Marker6571708	98.196	Marker6787022	93.142
														Marker6573609	100.283	Marker6787305	93.439
														Marker6571023	103.484	Marker6787302	93.593
														Marker6574276	106.967	Marker6779740	94.131
																Marker6781522	94.776
																Marker6787217	95.493
																Marker6788013	96.379
																Marker6788017	96.895
																Marker6788016	97.094
																Marker6782036	98.367
																Marker6792836	99.998
																Marker6795623	100.921
																Marker6788752	102.14
																Marker6788750	102.725
																Marker6789806	103.768
																Marker6791593	105.895
																Marker6791592	105.903
																Marker6791594	106.757
																Marker6795907	107.976
																Marker6795900	108.48
																Marker6795906	108.702
																Marker6793528	110.15
																Marker6802561	111.897
																Marker6801688	113.149
																Marker6801673	113.65
																Marker6799159	115.218
																Marker6799461	116.13
																Marker6799314	117.044
																Marker6799575	118.446
																Marker6804568	120.526
																Marker6805895	121.112
																Marker6805458	122.496
																Marker6805692	123.635
																Marker6812091	124.755
																Marker6813750	125.97
																Marker6819149	127.096
																Marker6814144	128.973
																Marker6816710	130.895
																Marker6824266	133.161
																Marker6824551	134.603
																Marker6823707	135.98
																Marker6823541	137.787
																Marker6825791	140.179
																Marker6837033	141.831
																Marker6837025	141.997
																Marker6828858	143.137
																Marker6833222	144.02
																Marker6831548	145.555
																Marker6831086	146.761
																Marker6827093	149.064
																Marker6826368	150.986
																Marker6830374	153.467
																Marker6830380	153.986
