# Supplementary material for: Construction of a SNP-Based Genetic Map Using SLAF-Seq and QTL Analysis of Morphological Traits in Eggplant
Source: Front Genet. 2020 Mar 11;11:178. doi: 10.3389/fgene.2020.00178 (PMC7078336; doi:10.3389/fgene.2020.00178)
Supplement: TABLE S2 — Phenotypic data and ANOVA analysis of the interspecific F2 population. [file Table_2.XLSX]

## Sheet: phenotypic data
Phenotypic data of the interspecific F2 population
Plant NO.	main stem height/cm	fruit length/mm	fruit diameter/mm	Fruit shape index	Leaf lobing	Leaf prickle NO.	Leaf prickle colour	Vein color
1	17.3	46.8	34.8	1.34483	4	5	1	1
2	31.5	44.8333	42.0667	1.06694	3	3	4	2
3	30.8	NA	NA	NA	6	7	1	1
4	26.7	47.8	38	1.25449	5	6	1	1
5	41.3	25.7	24	1.07083	4	4	1	1
6	33.2	61.4	49.3667	1.24436	2	7	4	2
7	40.5	39.0333	42.5333	0.923109	3	6	1	1
8	32.8	NA	NA	NA	3	6	1	1
9	52.9	39.6	31.0333	1.26076	3	4	1	2
10	30.4	NA	NA	NA	6	7	1	1
11	50.3	45.4667	45.6	0.998884	3	3	2	2
12	24.5	NA	NA	NA	3	3	2	2
13	31.8	45.4667	38.4667	1.1843	5	6	1	1
14	28.3	24.1	24.9	0.967871	5	6	4	3
15	28.4	41.3333	41.8667	0.986884	3	2	1	1
16	36.7	81.8	41.0667	1.99733	2	1	4	3
17	32.2	37.1333	38.9	0.95525	4	5	4	3
18	31.3	33.6	32.4333	1.03845	4	6	3	2
19	49.5	34.8667	38.5333	0.906328	5	5	4	3
20	37.6	40.9667	40.5667	1.0112	6	6	4	3
21	30.4	34.8	20.09	1.73221	4	2	1	2
22	41.8	42.4333	32.7667	1.29328	4	7	1	1
23	45.6	37.3	26.9	1.38662	5	6	4	2
24	40.7	34.58	26.83	1.28777	7	7	4	3
25	24.2	33.8	31.7	1.06625	2	3	2	2
26	23.3	57.9667	35.3667	1.65333	6	7	4	3
27	49.7	32.1	35.1	0.912893	2	3	2	2
28	29.5	43.6333	34.2	1.26888	6	5	4	3
29	41.3	59.6	34.1333	1.74055	5	6	1	1
30	32.7	40.4	33	1.22424	3	4	3	2
31	23.2	30.0333	29.6	1.01396	3	3	3	3
32	22.6	NA	NA	NA	4	3	1	1
33	31.8	NA	NA	NA	5	4	1	1
34	23.5	NA	NA	NA	4	7	4	3
35	37	32	34.7	0.92219	5	4	3	2
36	78.1	34	30.5333	1.11553	6	7	3	3
37	40.8	38	28.9	1.31488	3	4	3	3
38	39.3	43.3667	32.9667	1.31192	2	2	2	2
39	45.5	52.1333	32.8	1.591	4	4	1	1
40	45.6	57.86	15.675	3.6768	4	3	3	3
41	35.4	30.4333	23.2333	1.30354	7	7	4	3
42	50.8	29	25.6	1.13281	6	6	1	1
43	56.5	41.4	36.3	1.1405	6	6	1	1
44	26.4	31.5033	27.9733	1.12283	2	3	1	2
45	38.8	31.3333	30.3333	1.03185	6	5	3	3
46	40.4	33.7333	31	1.09959	6	4	3	2
47	49.5	31.7	28.8	1.10114	5	6	1	1
48	19.6	47.0333	44.9	1.04843	5	6	1	1
49	44.4	45.6	29.4	1.56497	6	5	1	1
50	45.1	NA	NA	NA	5	6	3	3
51	27.2	NA	NA	NA	6	7	3	3
52	20.3	39.4	37.2	1.05914	3	4	1	2
53	16.5	47.6	34.7	1.37274	5	6	1	1
54	40.4	26.3	24.8333	1.06061	5	6	3	3
55	30.4	49.0333	38.2	1.28352	7	7	4	3
56	34.3	36.5667	37.6333	0.965666	3	4	3	3
57	26.2	39.8667	29.7	1.34156	4	7	4	3
58	28.4	37.3333	23.5	1.60194	4	4	3	3
59	29.7	34	35.6	0.963858	6	4	3	2
60	29.8	NA	NA	NA	4	5	3	3
61	29.9	NA	NA	NA	4	4	1	1
62	54.6	56.3	35.8333	1.57235	3	1	4	2
63	49.1	47.5333	39.1	1.21566	4	5	3	3
64	24.8	44.3333	36.8667	1.20533	2	2	3	3
65	36.7	32.2333	39.1667	0.819896	4	6	3	3
66	34.6	34.1667	35.5333	0.965674	1	1	2	2
67	30.7	24.1667	24.4667	0.987522	6	4	1	1
68	39.7	50.1333	39.2667	1.2778	2	2	2	2
69	37.4	56.5333	35.6333	1.58789	2	1	4	2
70	34.6	49.7333	29.6	1.67684	2	2	3	2
71	30.5	59.6	38.3667	1.56695	5	4	1	1
72	39.3	49.5	29.0333	1.71732	3	2	1	1
73	42.4	37.3	39.3333	0.94854	6	6	1	1
74	38.3	39.1	37	1.0529	4	4	3	3
75	26.6	39.4333	36.9333	1.06619	4	6	4	3
76	24.4	50.6	38.6667	1.31002	2	1	2	2
77	53.5	61.6333	35.8333	1.75223	3	5	3	2
78	26.6	40.1	32.1	1.24922	4	7	1	2
79	29.4	55.7667	34.6	1.62101	7	7	1	2
80	54.1	26.5333	30.4	0.87293	4	4	1	1
81	38.8	28.7	24.4	1.17623	6	6	4	3
82	36.7	NA	NA	NA	4	6	1	1
83	24.6	44.4	31.5	1.41037	2	5	1	1
84	34.8	64.1	48.9667	1.30898	4	6	1	1
85	37.6	49.5	36.7333	1.34811	2	5	3	2
86	39.5	48.5	37.1667	1.30817	1	2	1	1
87	26.4	48.7333	43.0333	1.13274	3	3	2	2
88	30.5	50.6667	37.6667	1.35378	5	4	1	1
89	34.2	43.3667	38.6	1.12137	2	2	2	2
90	21.5	40.2	35.3	1.13844	4	3	3	2
91	16.6	81.4	43.7667	1.85933	5	6	4	3
92	23.4	48.8667	32.9667	1.48269	5	3	4	3
93	55.4	NA	NA	NA	7	5	4	3
94	29	47.9	32.9	1.46276	3	2	3	2
95	30.5	47.7667	30.1667	1.59743	4	5	1	1
96	39.3	55.3333	42.7333	1.29483	5	6	1	1
97	29.1	40.7333	37.0333	1.09942	5	4	1	1
98	23.7	27.5	24	1.14583	4	5	3	2
99	16.3	59.8	36.3	1.64738	4	6	1	1
100	20.2	25.4	29	0.875862	4	5	3	2
101	43.6	49.3667	34.4	1.43541	5	5	4	3
102	28.6	36	36.8	0.326087	6	6	1	1
103	34.5	NA	NA	NA	5	5	4	3
104	34.1	43	32.2667	1.33078	5	6	1	2
105	37.3	41.7	33.4333	1.24602	4	6	4	3
106	28.7	64.8	39.5333	1.63986	3	2	3	2
107	23.4	55.3	35.7667	1.54569	2	5	1	1
108	27.8	37.4	30.2	1.23892	4	6	1	1
109	34.5	45.2	45.9667	0.997118	6	5	3	2
110	28.4	NA	NA	NA	3	3	2	2
111	46.6	47.1	37	1.27297	7	6	1	1
112	28.5	33.1333	32.8333	1.00779	3	2	4	2
113	44.1	53.1333	41.1333	1.29292	2	5	4	2
114	35.8	45.4	34.6	1.31214	4	6	1	1
115	58.9	NA	NA	NA	5	5	3	2
116	34.6	46.8667	30.7	1.53324	2	2	3	2
117	39.5	35	32.6333	1.08043	2	3	1	1
118	57.4	45.0333	38.5667	1.16681	5	4	1	1
119	31.4	54.6	34.4	1.59639	4	3	3	2
120	31.5	52.8333	29.1333	1.82125	3	2	3	1
121	30.1	68.2667	46.6667	1.47808	4	5	4	3

## Sheet: phenotypic data evaluation  
Phenotypic evaluation of the traits											Correlationship among different traits
Main stem height/cm	frequency		mean value	34.9529								MSH	FL	FD	FS	LLOB	LPN	LPC	VC		横径			平均值
15-25	20		standard error	0.943883							MSH										果实1	果实2	果实3
25-35	50		standard deviation	10.3827							FL	-0.121759									32.1	33.7	29.4	31.7333
35-45	31		variance	107.801							FD	-0.0877009	0.524776								40.38	46.54	47.63	44.85
45-55	15		kurtosis	1.61523							FS	-0.00246132	0.621338	-0.255635
55-65	4		skewness	0.904866							LLOB	0.144303	-0.180723	-0.149343	-0.0992218
65-75	0		maximum	78.1							LPN	0.0414181	-0.114763	0.0167405	-0.172859	0.646261
75-85	1		minimum	16.3							LPC	0.035694	0.0629783	0.00253903	0.0758895	0.0417727	-0.0178132
											VC	0.0255576	-0.0603133	-0.105004	0.0622315	0.0761509	0.0357883	0.841575
Fruit length/mm	frequency		mean value	43.6899
20-30	9		standard error	1.10085
30-40	33		standard deviation	11.2804
40-50	39		variance	127.247
50-60	17		kurtosis	1.1001
60-70	5		skewness	0.756425
70-80	0		maximum	81.8
80-90	2		minimum	24.1
Fruit diameter/mm	frequency		mean value	34.4219
15-20	1		standard error	0.597938
20-25	9		standard deviation	6.12704
25-30	13		variance	37.5406
30-35	31		kurtosis	0.391439
35-40	36		skewness	-0.165802
40-45	10		maximum	49.3667
45-50	2		minimum	15.675
Fruit shape index	frequency		mean value	1.26668
0.8-1.0	15		standard error	0.0254658
1.0-1.2	20		standard deviation	0.258449
1.2-1.4	31		variance	0.066796
1.4-1.6	12		kurtosis	-0.36899
1.6-1.8	12		skewness	0.565862
1.8-2.0	3		maximum	1.99733
			minimum	0.819896
Leaf lobing	frequency		mean value	4.12397
1	2		standard error	0.133593
2	18		standard deviation	1.46953
3	21		variance	2.1595
4	32		kurtosis	-0.750932
5	24		skewness	0.0384357
6	18		maximum	7
7	6		minimum	1
Leaf prickle NO.	frequency		mean value	4.56198
1	5		standard error	0.155209
2	14		standard deviation	1.7073
3	15		variance	2.91488
4	20		kurtosis	-0.883024
5	22		skewness	-0.383432
6	31		maximum	7
7	14		minimum	1
