# Supplementary material for: Construction of a SNP-Based Genetic Map Using SLAF-Seq and QTL Analysis of Morphological Traits in Eggplant
Source: Front Genet. 2020 Mar 11;11:178. doi: 10.3389/fgene.2020.00178 (PMC7078336; doi:10.3389/fgene.2020.00178)
Supplement: TABLE S3 — Summary of the previously reported QTLs related to fruit and leaf traits of eggplant. [file Table_3.XLSX]

## Sheet: Marker information
Details of the markers within the QTL locus
QTL	Chr	Marker name	Linkage map Position/cM	Genome position/Mb	Marker sequence
msh5.1	SMEL3Ch05	Marker3444917	38.347	13.5652	GACATAATCGTAAGGGTCTGCCTTTTTGTTTGCGATCGCAGAAGGCCATGTCTAAATCAGAATGCTTTAGCAAGTTTTGGGCAATGATCATGAGTATTAGGCTTCGCGATCATGAAGAGCATTTTTTTATTAGTATTTTAAATGAGATAAGTCATGCACTAGCCCGACTTTAAATTTTCTTTTTTCAATTTCTTGAGATTT
		Marker3385485	39.347	6.4263	AAATTAAGTAGTCAAAGATGGCACGCCAATGGACGGTTGTCTGCTTAAGCAAGCAGCTGAAACAAACATGTCGTCCAACAACTACTTGCTTTAACTGTTTTGCTAGCCTTCTATTATATAGTAAAACTAGATATCAGGCCCAATATTTATTTTTTTGTGTCTCAATTTATGTTATACAGATAGAATTTAGAAAGCCAATTA
		Marker3382561	39.92	5.97818	GCATTCATATCTTTAATCATCAAACCGTAAATGATCAATGCATCACGAAGTGTACAGAATATATGGTCAAACAATTTCAAGTAACCATATGGCATACTCCCCCTGCCAAATTTATGTGGTGATGTTTGACTAGCCACAGAATTTGACAAAGAAAATAAGACACTTGAAACTTATGGTCTAAAATAAGCCATTGACATTTTG
		Marker3394635	40.888	7.93255	AAGGTTATAAATTCTAGGATAACATCATCAAGTGTAACTAGGTCATGAATCTAATTCTTGTACATGTTTAGCGAATTTCAGAATACAAATGCAATGTTTGGATTAAAGTTACTAAGTTCAGACAAACCCATAGGTAACCTCCTAGCTTCGCCCCCACGATTACCCCTATTTAAACACATATGAAAGGAAACTAATTCTGAA
		Marker3383834	41.442	6.14076	GATTCGAAGTTTCGAGCGCTTAAGAAAGATGAGTTAGAGAATAAAGAACTGAGTTGAAGGAAGATTTCACGAGGGGTACATATATGTATATAAGAAAAAAATTGAATTTTTAATTTGCTGTATATACAACAGGTTGTATAAATTTTCTGTATAGTTTGAATGTTGTGTGGTATACTTGTGAGTAAGCAAATGTAATAAGAG
		Marker3390312	41.952	7.19741	GTTCGAGTCTTGAGAATGAAAAAACCTTTGATATAAAGTACTTTCTTCCAAATAAAGCTCTATGCAACACGAATTTGAGACAATTAAGCTCTAATATAGGTATCGGATATCAAACGAAAAAAAATTCTTGTAATTTGCTTATATAATGAATAGATTGAATGTGACAGAGTTAGAGTTCATGAATTAAGAATGAAAGCAATT
		Marker3393796	42.622	7.77172	AAATTGTTCGCAAAGGCCAACTTGATCCTCTTCCCCCAGAGATCTCAGATGAGGGAACCCTGAAAGAGCTACAGGAGTTGTTTTCAAATAGTGTTCAATCGATTATGTATTAATCAATATTCAATCAATTGGTCTGAGGTTATCGACAAAAAATATTTATTTAAGTCACTTTATTTGAACAAAATCAGAAAAAAGAAGACA
		Marker3496742	43.02	19.2214	TGGTGTTTTGATTTAGGTACCCCCTCAGAAACTCAAAGCAATGAGTTCTCCTTTGCCGTTTGTAGGTTGGGGATAGATGTTATTGGTCTAATAGAGCCAGCTGCCTCCAATGGTCATAGATTTGTCTTGGTTTCCATTGATTACTTTACCAAGTGGGTGGAAGCAGTCTCCTACAAGTTCGTGACAAAGAAAGTGATCATT
		Marker3496265	43.389	19.1998	TGATCTATGCACTAGAAATTGATATGCTTTACTATTCAAGGCATATCCTATGAATACACAATGAATAGTCTTAGGCCCTTATTTTGTCCTTTTAGGTTTATGAATCAAGACCTTAGCCAAACACCCCTACACTTTCAAGTATTCAAGGTTATGCTTTCTCTCTTTCCATTTCTCATATGGAATAGATTGTGTTTTACTATG
		Marker3388707	43.94	6.99159	CCCACATGCACGAATAGTTGCTAAGACTTTAATTCTATCGTACTTTATGTTATGCCTACTCCCAACATATATATCTCAACGGATCTTAATACTATTGCACGGTCATTAGAAAATCGTCCAGTTCTTATTGAGTAGCTCTTAAATGTTAAAAGATGTAATGTAGATCAGGTTGGGACTATTGAAATTCTTTTCTAAATCATT
		Marker3384316	44.379	6.20741	ATAAACCCCTATGTCCCCTTATGCTATTAGATATTGCCCAAGATATACCACAGATACTCGAGAAAAGATCCCCACCATCTATAAAAATGACGAAACAGGCGCTCAGCTGATTCGAATCCTCCTCATACAGAAAATGTCAATTAATTCAAAGGCCATTTGAATGGAGCTACATTATAATGTCCCTGTAATGTATCTCAAATT
fl1.1	SMEL3Ch01	Marker161632	65.797	28.688	GCTCACCTATACTATGACGTGGGTGCTGGGCCTTGTTCGCCCCGGCTCACTTCAGCTACATTTGGGGTTTGCATTGGAGATTTTGGAGACTTGAACATTCCGGTATGAAGCAATGGGATGGCGCGAGTTTGGGGGTCGCCATCGTTCCTGTCCACTATACGTTAGTTTGATATTTTGACTAAGGAATTGTTTGATGTTTGT
		Marker226504	66.009	35.8492	GTAGGCATAGAGTATGCATTAGTATGTTTGAATGTACTAAGTATGTGGGATACAATGCAACAAGGATATAAGCGGTCATATTCAAAATGCATACATATAGTCAATGGATATGATCTCAATATGACATGTATGATCAATGTTTGTAATAAAACATGCATGTAAAACATTCAAATTACTCATGGTAATATACATATGTGGGAG
fl5.1	SMEL3Ch05	Marker3358176	4.104	2.38782	CATGCAGAGAGATCCTTTCGTAGGATTTTTTGGAGGACCTGATCGAAAAATCTATCTATAATGTTAGGGTTCTTTCTCAGCTTCTCAGTGGAGGAGTCACATTTGGGCCAGGGGTTCATCCGAATCTCCTTCAGTGAAAAATAATTATACTATTTAATACATAGTTAAAATTATTTTTTATCTATATATAGTAGATATTGA
		Marker3358175	4.407	2.38776	CAATTTCATTATAGAATTTCCAAATGAATGTTGAATAAGACCACCTCGAATAATATCAATCGCATGCAGAGAGATCCTTTCGTAGGATTTTTTGGAGGACCTGATCGAAAAATCTATCTATAATGTTAGGGTTCTTTCTCAGCTTCTCAGTGGAGGAGTCACATTTGGGCCAGGGGTTCATCCGAATCTCCTTCAGTGAAA
		Marker3357867	5.469	2.34168	CAGCTACCATATAGTTTGCATCATCTTTAAGGGATCAAAGCTTTAGATTATCCAAAAGAAAAAACTTATGGCCTCACCTCATAAGCCAAGATCTTTTTCCGCTAATCTGTTCTTTTTCTTCCTTCTTGTGTCCTCAAATCTCCTCACTTTTTTCATTTCTAACACCTTTAAACACTCTTCTTGTTATCTATATCAACAAAC
		Marker3352568	6.501	2.34168	CAGCTACCATATAGTTTGCATCATCTTTAAGGGATCAAAGCTTTAGATTATCCAAAAGAAAAAACTTATGGCCTCACCTCATAAGCCAAGATCTTTTTCCGCTAATCTGTTCTTTTTCTTCCTTCTTGTGTCCTCAAATCTCCTCACTTTTTTCATTTCTAACACCTTTAAACACTCTTCTTGTTATCTATATCAACAAAC
		Marker3350863	7.543	1.13046	ATGGTTTGGGATGCATCCAACGTTTGGTTTGTCGCAAGTGGCCTGGAAAGGTTCTGTGATACATCCAACTCCTGCTTCTGGTGATCCTGGATTGGCCCAAGTTGTGGAGGTTGCTGTAAGGCAGATTGTTGTGCTAGAAGTGAATTTTGTTGTTGATGCAGTTTCTGAAGAAGTTGAAGGTGTGCTTGGTTATCAGAGAAA
		Marker3350709	7.693	1.11063	CTGATTCTTGCATCAGGGTTAGCTGCCTACATCACACCCCTTGGGGGTGCGGGCCCTTTCTCGATCCCTGCATGAATGAGGGATGCTTAGTTCACCAGGCAGCCCCATTTCTGGTTTTCTGGAGTTTATGCATTTTTTGGTTCCTGAATTTTCTGCTGCATGTTTTAGCATTTTTTTCATTTCTAATTCTGCTGCATTTGC
		Marker3346471	8.012	0.483525	ACTGGCTTCTTCTCCTCTGAGAGAAGGCTGAGATAAGGAGACCCACTTTCTCCTGTTCTCTTCATCTTGGCTATGGGAGGTCCTAGTGATATGCTGAAGATTGCTCAGGTAAATAACATAATTCAGGGATTCAAAGTGAATGAGGGTGCAAATCTGGGAGTGTCTATCTCTCATTTGCAGTATGCTGATGATACTTTGGTA
		Marker3344252	9.461	0.208222	GTGCAAAATAAAAGAGGAAAGAAATTTTCGGATGATTTTGAGGAGTCGGTGATGGATTGTCTTTCTAGCAAAGCATCAAAGAGGCCATCAGTTCAGAATCTACTGCAGAGACCATTTTTTCGGTTTGCTAAGGACTTGAAATACTTTAAACGTCGCGTTCTGTATGCTAAGAGTCCAATGCCCTATGATGATGAACAATTT
		Marker3355995	10.486	1.81858	TAAGATAAATTAATGATATATTCTATGTTTTGAATTTGTTGACTTACAATTCAACAAAAGATCTGGTTCTTCTATATAGTTATTTGTTATATAATCATAAGTATTTACAAATTCCTTTTTATTGTTTTCCGTCCGATATTCAACATTCACTTGAAGCTCCAACTAAATTTGGATCGAGCATTGTGGGGCCCATTTGGAGGG
		Marker3360666	10.968	2.71216	ATAAACCTAAAGGATGTAGTGATAAACTAAAGGTGGATCCACGAGTTGAAGTTTATGAGTTCGAGTTTTCTTAATTCTGTTGTTAACTTAGTTGATTTACAGGGTTGGAAATACATTGTCTATACTTGGTGAATTTTTTTAGCATTTACAAAGTTTGAGCCTGAGCCTGAGCCATAGCCATGAACTATAACTTGTACACTA
		Marker3358354	11.955	2.4087	CACAACCTTAGCACTTGTGCTTAAATACTCTCAATCAATCTCCACACAAATACATGTCTCTCTTTTTATCAATTTGAAGCATGGCCAAAAAGCTCCATTTGCTTTTAACTCTCATAGCCATTACTTTCTTCTCTCATCTCACTTTTTCGGATTCCTCCGTAGACGCTTTCATCTACGGAGGTTGTTCACAAACAAAATACA
fl7.1	SMEL3Ch07	Marker4559373	1.608	3.07591	TTTTTGGATTTGTGGTCTTTAAGGCCATTAATTAATTAAAGGGAAAGTCTTTATAGATGTATTTTTTATTACTTTTGTTATTTGGTTAGGAACAATTTATTCGAAGATTAGTTAGTTTAGAATTAGCTATATTAAAATAATTTATCTCATCACTATGATATAAATGATAGAATAAGTCATTTCAAACTTGACAACCAGATA
		Marker4557195	3.638	2.69637	TAAGGATAAATTAAAAATTAAGTGTAAAATTATCTCTTGATTTCATAAAGTGGACAAATATTGTTGGACATCCCAAAATAGTATAGAGAGTAATTATTATGACATAAATAACATTGCAAATTTCAAAAGTTTGATAGTTATAAATGTGTTATGATATATTTATGGCCACGAGTTATAATTTATGCCAAGGACATGAAGCAA
		Marker4558206	5.638	2.8922	GAGTGTCCTTTACCTTCCCTAAGCATTTTCCAAATATCTCGACTGCATCCATCCCCACATTAACCTTCGCAACCAAGTCACTACTGAGCGAGACGTCCTCGTGTAGGGCCTCTCCATCCTCCCTTGCCTCAAAAGGTTCTTAGGATGTAAGCCCTTAATTTAGCTCAACCTCGAGTGGCACCTCTTGGTTCTTGATGCCAA
		Marker4555945	7.664	2.51517	AAACAAAGGCCAAATTTCAAAAGGAGAAAAAAAGAACTTCTGAGTACAACTTAAATTTCCAATATGCAGTTAAGCCTTGAAGCGAGGCTCAAATAGTGTTCAGTGCTTTGTCTTGCTTAATGTGCACTCATCGTCATTAAGGCTCTAAGAAATATTTTTCCTTACCAATGAGCTTCTTCTGAAGAGGCGCCACCAAACAAT
		Marker4555338	9.235	2.37886	ATCACCAGGAAGTTGCTCAAAGTTATTTTTCTAGTCTTTCAAGTTAAGCTTCTTTGATCTAGGGAAGTACCTCTCCAAAAAGGCCTTCTGCAATTCAACCTAGCTGGTGATCGAACTCTGCAGGAGTTCAAATAGCCATATTGATGCATTGTCTACAAGACACAGTGGGAAGACACGATGTCCCATAGCATCCATAGACAT
fl12.1	SMEL3Ch12	Marker8964317	74.023	90.73	TTTGTTTTGCTTTCTCAAATTTTTCATAGGCTAAAAAATGGATTTTGATGCTTCCATCAACTATGAGCAAACTAGTATTGTAGATGTTCCTCAATCTTATATTGGCCTTAGAATTCTCTTGGTTGATCATGACACAACTTCTCTTTCAAACGTATCAACTATTCTTGAAGAACATTCTTTTAAAGGTACATTAATCTTATA
		Marker8453549	74.257	31.6314	TTGAACAATGGAACTATTTCTTATATATTCATTTATACTTTCTTATTCTCTTATGTAATAATGCTTATGATATGAACACGAGGCTCCGATGGAATGCCTTTGGGTATCACATACGTCATGTCATGGCTAGGCCCTAGGTTCAGGTTATGATAAAAATGGTATCAGAGCATAAGGTTTGAAAGAATCTTAGGGAGTCTAAGG
		Marker8339611	74.549	18.0536	AATAGTACGTTCTGCCTGACTATCCGTCTGAGGGTGGAAAGTTGTGCTAAGGAGCACCTTCATACCCAAAACCTTCTGAAATGACTTCCAAAACTGGGCAGTGAATTGAGCTCCTCTATCTGAGATGATGGACAAAAGGACTCCATACAACCTAATAATCTCCCTTATATACAACCGGGCATAGTCCTCTACAGTGTCGGT
fd3.1	SMEL3Ch03	Marker1825378	44.279	4.97187	ACCCTCCACTCCAAACAACCATTTTTCAAATTTAAAAGTATGGCTTCTTGAAATCTTTATCTCCAATCCCAATTTTGGCATCAATGATTGCTTGATGTATAGGTACTGTTCCTTCTACTATGAAGAGTGGAGGGATTTATCTATTCTAGAAGCACTTAAGTGATTTTCACTCTTCCAAATGTAAGACCCTCCATATATAGG
		Marker1824256	44.43	4.45867	GTCTACCTAGTACCAACAATTAAACCTCAATTCCAGCTAGTTGACCTGGACGTGAATGCTTTGTCTCTATTGTTCTGTTCTTCTCTATGTTTGCATGACGCCCGAAAGATTGTAGGTCTATGAGACTAATTCCTTTCACATGACTTTGATTTATCTCATCTCCTTTGAACACCTATAAGCATCACAATGTCATAGTTTCGT
fd3.2	SMEL3Ch03	Marker2294000	69.805	60.3292	ACTCTATTCTCTAATTCTGACTGAGCAGGATGTACAGCAACTCGTCGCTCTACCTATGAACTTTGTATTTTCCTTGGTAACAATCTAATATCTTGGTCTAAAGAGAAATAACCAAGTGTTGCGCGCTCCAGCACAGAAGCTGAATATTGTGCTGTGGCTGTTGAGCCATTCATCTTGCACATAATCCGGTCCTCCACTTCA
		Marker2326041	70.078	66.0432	TGTACTCATGACTCAATGTTTTTAGAATCTTGTGTTAAATGTGTGGTTGCCTTTGGTTTACTTTATTTTTTTTTGCGATTCGATTTGGGTCGTGACAAGTATGGTATCCGAGCTCTAGGTTCGTTGGGCTCGTGAGTCAAAAGCAGGTGTCTAGTAGAGTTTCACGGATCGGTATGCAGAAGTCCATACCCATATTCGGGA
		Marker1923730	70.4	14.6244	TATCTTAAAAACACAAAGTTCAACTTAAAAAATGTATGCTAACTACTTTTATATATTCTAAATCAAATTTATCTAAGGGGTCACAAAAAATATAGTCAGATACTTGTGGATATGATTAGTTGTATTATGAGTAATTTGTCATCACCAAAATATTTGCATAGGTGTACTCTATAATATTATTCTATTGCTCAAGGGACTACT
fd11.1	SMEL3Ch11	Marker8130989	71.473	59.8366	GAGGCGGTTCAGGAATGGGCTGGACCTACATCAACCACTGAGATTCATAGTTTTCTGGGCCTAGATAGGTATTACAGGAAATTTGTTTTGGGATTTTCTTCTATAGCATCCCCATTGACCAGGCTCACTCAGAAGAATGCTCCATTTTTATGGTCGGATAAGTGTGAGGAGAGCTTCCAAAAGCTCAAGTAATTGTTGACT
		Marker8130990	71.536	59.8366	GAATGGGCTGGACCTACATCAACCACTGAGATTCATAGTTTTCTGGGCCTAGATAGGTATTACAGGAAATTTGTTTTGGGATTTTCTTCTATAGCATCCCCATTGACCAGGCTCACTCAGAAGAATGCTCCATTTTTATGGTCGGATAAGTGTGAGGAGAGCTTCCAAAAGCTCAAGTAATTGTTGACTAAAACTCCTCTT
		Marker8122465	71.801	58.6445	AGAGTTTATAGAGATTGCATGGTGTCCTTCTATCATAGGGATACTCTCACTTATTTGATTGAGCAGAAGAAGACTGACTTTGATGTAATTTGTAGCATGGGCTGGCTTCACACCTGTTATACCTATATCAATTATAGAACCCAGACTATCAAATTCCAATTTCAAAATGAGCTTATTATAGAGTGGAAGGGTACTTCTGTC
		Marker8122458	71.87	58.6442	CATTTTCAGAGTGAGTTTCCATTAGGAAACAATAAGGCCTAGTCTTCTACTATATCACCACTTGCCAAAGGTAATTAGAGGGGTGTTAAATTAGGCACGAGCAGTGCGATAAACAATCTGTATACGATAGGGAGCCAATAGGACCAAGAGGTTGCACCAGATATCTTGGCAGGTGTGCTTTGAGTCTTTACTTTTGATTTC
fd11.2	SMEL3Ch11	Marker8108041	82.293	55.8266	TCTGACTTCATATTTGTGATCAGAAGGTCAAAATTAAGTGCAAAAAAGGGTCTAACCTCGATTAAAGAGCGAAAGAATAACAATTATAATTTTTTAGGGACGATTTCTAGTGAGTTGTTCACGATACGCCTTGGGCGCGCTTTAGTACAAATCCCTCTTCGTGATGCGGAGATGTGTTTTTCGCCTGACAGTTTTCTTATG
		Marker7876391	82.584	28.1876	AACACCCCTAACTCTTGCAAGATGATAAATACAACCCTTAGAGATCAATTGTACCCAAGGACGGGTTTATTAGCGAATTGGAATCTAACTCTACATGCCCCACTTTCGAATGAGACGCAACATGCAAGCAACTAATCCATCCTAAGTATAACATTAAAATCCACCACATCAAATCCAACAAGTCATAAGGCAAGACTTAAT
		Marker7756353	82.819	13.1516	AGTAACCTTCCTTACGGGACAACTCCCTCTTTGGATAGGATTTTTATAAATCACAATTCAAATAATTACTTCTCCTTACGGGACAACTCCCTCTTCGAATCGAAAACCTATGCTAGGCACATAGTTCAAGGAAAAGGAGAGGGCCCTTGGGGATAGCCCTAACGCCCCCAATCCATCGGTGCTAAGTCGTCATCCGACAAG
		Marker8108035	82.975	55.8263	AGCCTAAGGTACTAATCCTAAGTCTCATATGTGATTTCAAGTTCTACATTTCATCCTCTATGTCATTCATATGCATTCATGTTTAAGTTAGTAAACTTATGATGATTTTACACTTATGTTGAGGATTTGAAAATGGTGTTTTACATGTTATGTTGCATTCTCGTTGGGGCTAATTTGTTCATGATCACTCTTGTCTCGTAC
fs1.1	SMEL3Ch01	Marker873745	87.873	110.939	CTTTCTTCTGGTCCAGACTATCTACTCGGCTGAAGACTACGCCAGATTGTATATCAAGGAGATAGTACGCCTTCATGGTGTTCCTATATCCATTATCTCATATAGAGGCGCCCAGTTTACAGTGAATTTCTAGCGATCATTTCAGGCAGGTTTGGGGATGCAGGTAAGTCTCAGCACAGCCTTCCATCCAGTCCAATGGCC
		Marker1001128	88.582	124.294	CACGTTGTGGCAGTGGACTCTTGTGAGCTAGAATTAGGAACCTGAGGACATAGACTATTACCTTAGGAGGCCACTAGTTGAGAAAGTATGGTAATGGCTCCCCTAAACTCAATCTCTGAGGTAGGAGCCAACTATTGTTATGCAGGGGGCGCCTGTGGGACCTCAACAGCCCTGGCAGGTCGACCCGGCCTCCTTGTCTCC
fs1.2	SMEL3Ch01	Marker519862	91.925	70.3532	AAATATCATTGTTTGTCGCTATTTTCCTTTCTTAATTACTATTTTTCAGGAACAAAACTTAGTCGCTTACAAATTGGCACGCGTGGTGAGACCAAATCTGCCCTTCATCTCTTCTATCATAAATCAAATATGCAACTCTGAAGCTACAAAACCGCAAAGGTGAAAGAAAGAGTACTTCAAGTCTTGTCTTGAAGTTTCATC
		Marker530513	92.03	71.285	TCACACTTGCCAAGTTCAAGAAATAGATTCATTGCATGCAATTTGATTATGATAAATTATCAATTAGTTTCATATCATTATTTTCTTTTTCATATACATGCAAGAAGTACTATAAAGTAGTTACAAGCATATATCACACAAATGGAAACATTAAACCATCACCTACTTTGAATTCAAGCTTTAAATTCTATATAACCAGAT
		Marker546182	92.203	72.6419	GGGCCTAGTTTAAAAATTCTATGTTTCAAGGCTACGAAAACCCGACTATGAGTCATAGGACTTCCTACGACTCATAGGTCATGCTCTCGTAGTAGACCTCAACATTTAGAAAAATTAGAACTCATACATGTGCCAATATTAATTCATCACTGCTTCCTTCTATAATGCATGACTTCGAGTCTTAGTGTGCACCACAACTTG
		Marker543396	92.464	72.4068	GTCACGACCTAATCCTAGGGCCTAGATGTGCACGGCGAATGGGGAACCCAAAGTAACCCCAAACAAGCCTCGTAGCATATCATTACACATCCTTGGTCATGAAAATAATGCAAAATAATGTAAGAAACATAAATAAGGGGAATTGGGACTATAGGAGATACTCATACTTAAATAGCTTGAATATCATAAGTAAGTCAAAGT
fs1.3	SMEL3Ch01	Marker878866	94.226	111.297	TATCTTTGGAAAACTAAACTTTGAAGCTTTTCGTAAATGCCTTATTCATAGAAATAATTCACAAATACTATTATTGAAAGATAAGGTGGCCTTATTAGATACATGGAACAATTATAAATCACATAAGTCTTAAGAAATTTCTTTGAAAGAAACATCAAAGTCATCCACCTTAATTATATTAAAACCCATCTTAGAAGCAAC
		Marker878867	94.27	111.297	TTCATAGAAATAATTCACAAATACTATTATTGAAAGATAAGGTGGCCTTATTAGATACATGGAACAATTATAAATCACATAAGTCTTAAGAAATTTCTTTGAAAGAAACATCAAAGTCATCCACCTTAATTATATTAAAACCCATCTTAGAAGCAACATCACATTTTGAATATACATTTACTTAACAAAATGGTCATTGAA
		Marker886671	94.47	111.91	CTTGTTTCAGAGTTGCAATTTACAAAGAGAGCTTGACACCAATTCCAAAAGGAAGCCAGCTTTGTAACCAAGTTCAAATGTATTATAAAGATGATATAACACTTTAAATTGATGAATGATCACCGGGGGTGACAATTGGACTGGTTGGGTCAAATTTGAGCAGGTTATAATGGGCCAAGACAACAAACATATCAAGACCCA
fs3.1	SMEL3Ch03	Marker2384739	44.978	73.3516	TGTTATTTTACATATTGCATTTAAATGGGTATGTATGAGTATGATTTGAGACTGAAGAGTCTACAAAATTCATAAATGTTTTAACTCTAGTTTTGTACCTGAATATTATGTGGAATGATGGATGATAGAGAGCCTTTATGAGTCATGAACTAATCCTAAAAGAATGTTCCTAACTCAAAAGTTGATAGTTGATGTGATGAA
		Marker2387171	45.321	73.7361	CTCTTTTCTTCTCCCTATACTATTTCAACAATCTCCTTAAAAGGTGACTAACTTATATTGCCGATCGCACCTGCATAAACGAAAATTGGTCCTCCCAAATACGATGTCATTATTTCATACAACCTGTGGAATCAACAATTAGGCTACCCCAATCACCGTGCTCTAAATAAATTATCCAGTTTCTGATCTCAAATCTAGTAC
llob6.1	SMEL3Ch06	Marker4509042	71.441	104	TAGGAAAGATTTCAAAGTCCAGTCACAGATATCAAAATGCTCCTGACTCATTAGTAAATCAGCCAGAATAGAAACTTTGTAGTACTTGTTTGCTGCTGCACCTGCAAAATTTGAAGGTATCCTATAACGGACAAGCTGCAATCACCCCTAGTATGAACAATTAAATCACTAGAACTAACAAGAGTAACTTTTCAAAACATC
		Marker4511019	74.587	104	AATGTCTTGTGTGTTTCTTCTTTAACTAGAATAATAATATCCACCTCATCGTTCACAGGAACTATATTCTGCTGGTTTACTCAGCAGAAGCTAGCGGGAGGGTTCTAAAGTACAATCCTAGTACTAAACAAACCACTGTTCTTGTTCGGAATCTCCAATTCCCAAATGGTCTGTCACTAAGCAAGGACGGCTCCTTCTTTG
		Marker4513176	77.749	105	AATAACCAATTCTGAGTTGTTGGAGTCCATTTTATTTCAAAGACCTAACATACCAAAAATCTAAGGGGTCGTTTGGTGTGAAGGATAACTACAATTGATATTGGGATAATAATTTAGTGGCACTTAAATGGTTGTTTGGTTGGCAAATGTGGGATAACTTATCCCGGGACTAATAAATAGTACCGGGATAAGTTATCCCTC
		Marker4518519	81.968	105	CATTTCCATTAGTGAGAACCAACCTATAAATTTGAGAAAGAACTTGCAAGTTGTCCTTCAACCCCATTCACCCAAGAGGAAATGAGATGGTTAGCAATTGCAAAGGGCCCCGGGATGAACATAGGAGCAAGTTCCCCACTTTCCACATTGAAGTCGGAAGACAAGCTCTGTCCTCTTTCTACACCTTTGCACATTTGGTCC
llob7.1	SMEL3Ch07	Marker5256756	73.479	87.9581	TACATATGTTTTACCAAAACCTAGATATAATATTAGATGGCAAGCGCACATAATATAGAAAGAGATATATATCAAGGGATGTACTATAACAAAATGCTATGAAATTCATAATGCTAGAGATACAATACTCATATATAGTGGGGATGTGACCTCAACCGACAAGAGTAAGACCAATTGAGCTATTACTTGGAATTTGATAAA
		Marker4866800	73.88	38.0884	GCTCATGATTGTAGGAAACACCACCTTTTCTTTGGCACCTATCACAAGCCTTAGCGCAGCAGTGAGCATCTTGGTGGATGGTAGGCCAGTAGTACCCACATTATAAGATCTTATGTGATGTTCGAATTCCACTATGATGCCCACCTACTAATGACGAGTGACATCCTTTAAAGATGCTCATCATCTCAACGATAGGAACAC
		Marker5191705	74.347	81.9358	AATCCTAGGCCTAACTAGGCAATCCGCCCTTGTGCAATGAACGATACCTATGCCCCAAAGTATGATCAAAACAACCCAGTTTTATCCTTTTGTAATTTTTATTGGTGTTTCGACCCATTTCCTTCACTGCAATCATCTCGACATTTCAAAAACTATACAAGTCTACTACCAAAGACTTGAAAATTGTGAAGGTTAGCCAAA
lpn7.1	SMEL3Ch07	Marker4819735	68.317	33.5527	GTACTAAATCACATAGGCCTACTTTATCTATCAAAATACCAACCATACACATATAATACTTACCACAATCGTGCAAGTTAGTCAGGCTGAGATACAAACATATATATACAAAGATCAACACAAGGGCTACCCTAGACTTCTATGACACTTATATTTACACAAACAATATGACCTAAACATGTCATTTCTACTAGATAATAC
		Marker4679518	69.378	17.2908	GAGTTCATAAATCTGAAACAAGAAAGAATAATAGTCAAGAAGTACAATCTTAAGTTCACTCGGTTGTCCAGATATGCTCCAGAGATGATTTCAAACATGAGGACTAAGATAAGAAGTTTGTTTTTGGATTAGGTAAGCATGTGAAGAAGTGTAAGGTAACTCTGTTGATTTCTAACATAGATATCTCTAGGCTTATAATGT
lpn8.1	SMEL3Ch08	Marker6546542	68.584	106	TCGAGTACTATAATGTCTTAATCTGAGAGTTTTTCTAACTGACAATCATCACCAATAAGCAGATGATGATATAACAATGCGATGTCGTTGCCACATCCATCCAATACCTTGTCAGGGTAAAGGACATCCCATCAGTGGATTCACAATTAATTACATCAAGTCATCTTTCAGAACAATAAGGACACATTCGATTTTACGGTT
		Marker6545052	68.994	105	CCTCCATCTTAGGGAAATAAACATCTGTTACTATAACTACCATCTGTTTTAGTGTTAATGACATAGCCTAACCAGAAACATCTCAGCGAGACTTCAAAGGGATAAGCAAAGCTAGTAGATTTAACTTATAAGTTAAGATTTGATGTCTATACGCAACACCCATCTCATCATATTTCTCTATATACTATTACAAGCCTCAAA
		Marker6534421	69.53	103	CACAATATTGACTCCTTGTTTTTTTTTAAAGTTGTAAGTCTGCTCTTATGTTCTCATGTTCTGGTAAATTCTCCTATTCAATACAGTTATAATTTGTCAAACGGAGTTAGTTCACGAACTATTAGTCATTTTTTTGGATTTATTTTGTCCTGTTAGTTATCCTACTTTATCAGTACTTCAAATCATTCCAGGCCTTTCTAG
		Marker6549239	71.004	106	AGAAGGGAAACTAAGAAGAACATCAAGGAAGACAATCAATGATAGTATAATCGAAATCAAAGTACTTTTTATATTATTACAAAAGCCGAAACACAAATTATAAAGTATTCTTGTGTGTAATAGAAAAGTAGTTACTAAATTGATCAAGTATGAGTAAATAGTAATTCTGCTTCCATGAGACAAAGATAAAAGATATGCATA
lpc10.1	SMEL3Ch10	Marker7560513	79.015	89.0467	AAGCAATAAGCATTAGCTGACTCTATTCATCTCGATTAATTTCACAGAAAATCTATCAGCTTTCAATAGTTATAACTATTAGGTAACTCTATCTATCAAAAAAGAAGTCGTTTGATAGAGTGCATTAGCAAAAATAATATATGCATTAATTAGGTATATTAGTAGGATCTTGTTTGGTACACTTTTTCATGCTATGTGTAT
		Marker7604867	79.27	95.891	TAGTTGACTCAGGGGCTACTTGCCATATGACATATAATGTGAATAAGCTCAACCATACATATAGTTGTACAGACAAAAGAGTACATTTACCAAATGGTGAGGGTGCACATGTCTCACACACTGACTGTTACAACACTACTGATGGAAGGATGTTAAATGATGTATTGGTGGTGCCTGCTTTCAAGCACAATTTACTTTCAG
		Marker7554563	79.44	88.2513	AAGTTGCACCATTACAGTCATAAATAAAATAAACAACAATTCAACATCCACAACACTACAAGTTGCACCATTATAATCATAAACAACACTACAAGCTACACCATTACAGTTGTCACAACTCTGAACTCATAAGCCATAAACAGAATTGCAAAAATCCAAAATAAAAATCACACAACCTAAAAGTTAAGTCCAAACATAGTA
		Marker7605561	79.541	95.9665	AAGTGTTCATCCTAGCTACCTCGGAAGTCGATCACATAGGCCCATAACATGTCTTCCAGTGTCTGTATAGTACGCTTGGCTTGGCCATCGAACTGGGGATGGAATGCTGTGCTGAGACTTACCTGCATCCCCAAACCTGCCTGGAAAGACCGCTAGAAATTTGCCGTGAACTGGGCACCTCTATCTGAGATAATGGATACA
		Marker7571688	79.6	90.7737	TATGCACTTTAATAATTTTTAAGAAAAAGTTATTTATTTACAAAAATATATCTCACCTTATTTAGTAGAAAGGTTTGAGAGATATTAGGAGTACTTTTGTGAATTTCATCGATTCATTCACGAAAAATTAATTCAATTTCTATTATTTGAGATTTGACATGCATATAATATCCTGACTTTAGTGTTCAAATTATACAAAAA
		Marker7564960	79.647	89.8821	AACAACAACATATTCAATGTAGCTCCACAAAGTAGGGTCTGGGGAAGGTAGAGTGTACACAGACCTTATCTCTACCTCGAGATAGAGAGACTATTTCTGATAGACGCTCAACTCGTCCAGAAAAGGAAGTAAAAGAAACAACAGATAGTACTACAACGTGAAGTTGAACAAGCGACTAAAGAAACATGAAAAAGCAAGATA
		Marker7572256	79.774	90.8616	ATGTTGTTATATGATTAAAAGAAATGGTTTTCTTTAAAGATTAGAGATGTCATGTCAATTGAGGGGCACTTCTAATCGTATTGATTTTGCTGTTTGGTAAGAAAATCTGATCTTTAATTGATGTTATTTTATGAGAATTATTTTCATTTTTTGAAGATTAGAGATATCATGTCAATTGAAGGGTACTTCTGATCGTATTTG
		Marker7662492	79.839	104	AAATAACCATTTGTTAATTCGTGTTGTGCAATGTATTTATCTTTAAAATATCTTTGACTTTCATTAGTCATGTTAAGCACATAGGTATGATTCCCCAATGTTTCTTCACTCTATCCACATTGCATCCTCTCCATGCTACTAACATTTTAATGTCCTTGGCATTACCCACATTATTATTTCATATGTTGAATCACGTGGCCT
		Marker7550630	79.939	87.8533	ATTTGGTATTTTGAAAGTAAATATTTTGATATTTTTGATATGCTTCTGGTATTTTGAAAAGTAAGTATTTTGATATTTCGGATATGCATCGTCTTACTATATTTTTGATTTAATTACTATTCTGATTTATATTCTGGACATTTTGCTTTACATATTCAGTACATACTTCGTACTAACCCCTTTTCTTTGGGGGCTGCGTTC
vc10.1	SMEL3Ch10	Marker7554563	79.44	88.2513	AAGTTGCACCATTACAGTCATAAATAAAATAAACAACAATTCAACATCCACAACACTACAAGTTGCACCATTATAATCATAAACAACACTACAAGCTACACCATTACAGTTGTCACAACTCTGAACTCATAAGCCATAAACAGAATTGCAAAAATCCAAAATAAAAATCACACAACCTAAAAGTTAAGTCCAAACATAGTA
		Marker7605561	79.541	95.9665	AAGTGTTCATCCTAGCTACCTCGGAAGTCGATCACATAGGCCCATAACATGTCTTCCAGTGTCTGTATAGTACGCTTGGCTTGGCCATCGAACTGGGGATGGAATGCTGTGCTGAGACTTACCTGCATCCCCAAACCTGCCTGGAAAGACCGCTAGAAATTTGCCGTGAACTGGGCACCTCTATCTGAGATAATGGATACA
		Marker7571688	79.6	90.7737	TATGCACTTTAATAATTTTTAAGAAAAAGTTATTTATTTACAAAAATATATCTCACCTTATTTAGTAGAAAGGTTTGAGAGATATTAGGAGTACTTTTGTGAATTTCATCGATTCATTCACGAAAAATTAATTCAATTTCTATTATTTGAGATTTGACATGCATATAATATCCTGACTTTAGTGTTCAAATTATACAAAAA
		Marker7564960	79.647	89.8821	AACAACAACATATTCAATGTAGCTCCACAAAGTAGGGTCTGGGGAAGGTAGAGTGTACACAGACCTTATCTCTACCTCGAGATAGAGAGACTATTTCTGATAGACGCTCAACTCGTCCAGAAAAGGAAGTAAAAGAAACAACAGATAGTACTACAACGTGAAGTTGAACAAGCGACTAAAGAAACATGAAAAAGCAAGATA
		Marker7572256	79.774	90.8616	ATGTTGTTATATGATTAAAAGAAATGGTTTTCTTTAAAGATTAGAGATGTCATGTCAATTGAGGGGCACTTCTAATCGTATTGATTTTGCTGTTTGGTAAGAAAATCTGATCTTTAATTGATGTTATTTTATGAGAATTATTTTCATTTTTTGAAGATTAGAGATATCATGTCAATTGAAGGGTACTTCTGATCGTATTTG
		Marker7662492	79.839	104	AAATAACCATTTGTTAATTCGTGTTGTGCAATGTATTTATCTTTAAAATATCTTTGACTTTCATTAGTCATGTTAAGCACATAGGTATGATTCCCCAATGTTTCTTCACTCTATCCACATTGCATCCTCTCCATGCTACTAACATTTTAATGTCCTTGGCATTACCCACATTATTATTTCATATGTTGAATCACGTGGCCT
		Marker7550630	79.939	87.8533	ATTTGGTATTTTGAAAGTAAATATTTTGATATTTTTGATATGCTTCTGGTATTTTGAAAAGTAAGTATTTTGATATTTCGGATATGCATCGTCTTACTATATTTTTGATTTAATTACTATTCTGATTTATATTCTGGACATTTTGCTTTACATATTCAGTACATACTTCGTACTAACCCCTTTTCTTTGGGGGCTGCGTTC
		Marker7539079	80.143	85.1246	GAGAGATATCTTGAAAACTATTTTAAATGCACACTAAATACTTGCTTTTGTTTCATTGAATCTTTCGTCGATTTAATAAATGAATTAAGCCAAGTGGTTCGCTTGGATATTGACAATGTTTTCTGAATGTAGGCTACACTTACGGTACTCTCTCACGGCATGACATGAATTTACACTCTAAATACTCTGTCTTGGTCCTAT

## Sheet: Summary of related QTLs
Table S3 Summerize of the previously reported QTLs related to fruit and leaf traits of eggplant
Trait	QTL or trait	Linkage group	Location	Genetic Position (cM)	Marker interval/nearest marker	Chromosome	Physical position (Mb)	Reference
Fruit length	fl1.1	1	FR	0	C2At5g51970	-	-	Amy Frary, 2014
	flE01	1	ML	117.24	645_PstI_L326	SMEL3Ch00.05268	0.012003	Ezio Portis, 2014
	fl2.1	2	NY, FR	75.2–81.3	DFR-P15, M47-275.63, TG140-C2At5g67370	-	-	Amy Frary, 2014
	flE02	2	ML	13.86	C2_At1g60640	-	-	Ezio Portis, 2014
	flE03	3	ML, MT	94.67	20727_PstI_L369	SMEL3Ch03	88.8745	Ezio Portis, 2014
	fl7.1	7	NY	62.5 (62–62.5)	E32, M59-293.77	-	-	Amy Frary, 2014
	flE07	7	ML, MT	62.16, 65.4	14130_PstI_L378, 22387_PstI_L373	SMEL3Ch07	139.56, 139.44	Ezio Portis, 2014
	flE08	8	ML	0.61	20019_PstI_L326	SMEL3Ch08	72.9232	Ezio Portis, 2014
	fl9.1	9	NY	48.8 (46.9–50.1)	E38, M60-099.47-C2At5g58410	-	-	Amy Frary, 2014
	flE11	11	ML, MT	6.9	29504_PstI_L332	SMEL3Ch11	36.5732	Ezio Portis, 2014
	fl	1	-	110.78	27031_PstI_L365	SMEL3Ch01	9.06467	Ezio Portis, 2015
		5	-	59.81	5093_PstI_L276	SMEL3Ch05	32.2027
		10	-	126.41	2661_PstI_L298	SMEL3Ch10	103.681
		11	-	6.9	29504_PstI_L332	SMEL3Ch11	36.5732
Fruit diameter	fdmaxE02	2	ML, MT	8.84	19677_PstI_L468	SMEL3Ch02	29.8129	Ezio Portis, 2014
	fdmaxE03	3	ML	113.69	28964_PstI_L374	SMEL3Ch03	92.1575	Ezio Portis, 2014
	fdmaxE03	3	MT	123.42	37165_PstI_L327	SMEL3Ch03	96.7137	Ezio Portis, 2014
	fdmaxE7	7	ML	32.9	2498_PstI_L414	SMEL3Ch07	130.891	Ezio Portis, 2014
	fdmaxE11	11	ML	6.9	29504_PstI_L332	SMEL3Ch12	36.5732	Ezio Portis, 2014
	fdmaxE12	12	ML	94.71	15702_PstI_L354	SMEL3Ch12	95.142	Ezio Portis, 2014
	fdmax	1	-	58.34	15563_PstI_L382	SMEL3Ch01	31.5518	Ezio Portis, 2015
		1	-	110.78	27031_PstI_L365	SMEL3Ch01	9.06467
		Unmapped	-	-	5578_PstI_L312	SMEL3Ch03	0.344829
		3	-	110.26	7721_PstI_L402	SMEL3Ch03	91.5444
		8	-	1.8	9226_PstI_L398	SMEL3Ch08	71.1522
		10	-	128.34	19601_PstI_L364	SMEL3Ch10	103.186
		10	-	128.34	3382_PstI_L285	SMEL3Ch10	103.307
		10	-	128.55	33571_PstI_L387	SMEL3Ch10	103.141
		Unmapped	-	-	9476_PstI_L332	SMEL3Ch03	0.313746
Fruit shape	frsE01	1	ML, MT	118.3, 117.24	10041_PstI_L364, 645_PstI_L326	SMEL3Ch01	6.33607	Ezio Portis, 2014
	fsE03	3	MT, ML	94.67	20727_PstI_L369	SMEL3Ch03	88.8745	Ezio Portis, 2014
	fsE03b	3	ML	132.58	4482_PstI_L403	SMEL3Ch03	95.1801	Ezio Portis, 2014
	fsE04	4	MT	114.14	22721_PstI_L464	SMEL3Ch04	105.631	Ezio Portis, 2014
	fsE07	7	MT, ML	62.81, 65.4	12480_PstI_L414, 22387_PstI_L373	SMEL3Ch07	137.01, 139.44	Ezio Portis, 2014
	fs7.1	7	NY	93.6	E38, M60-263.34	-	-	Amy Frary, 2014
	fsE08	8	ML	0	1466_PstI_L388	SMEL3Ch08	52.2359	Ezio Portis, 2014
	fsE11	11	MT, ML	6.9	29504_PstI_L332	SMEL3Ch12	36.5732	Ezio Portis, 2014
	fsE12	12	ML	94.71	15702_PstI_L354	SMEL3Ch12	95.142	Ezio Portis, 2014
	fsE12	12	MT	106.73	14133_PstI_L316	SMEL3Ch12	96.8245	Ezio Portis, 2014
	fs	1	-	58.34	15563_PstI_L382	SMEL3Ch01	31.5518	Ezio Portis, 2015
		1	-	110.78	27031_PstI_L365	SMEL3Ch01	9.06467
		2	-	104.33	17960_PstI_L439	SMEL3Ch02	80.0165
		5	-	59.81	5093_PstI_L276	SMEL3Ch05	32.2027
		8	-	1.8	9226_PstI_L398	SMEL3Ch08	71.1522
		10	-	126.41	2661_PstI_L298	SMEL3Ch10	103.681
		11	-	6.9	29504_PstI_L332	SMEL3Ch12	36.5732
Leaf lobing	llob5.1	5	NY	24 (19.7–39)	P15, M47-117.26-CT51	-	-	Amy Frary, 2014
	llob6.1	6	NY	72.2 (70–72.8)	TG240-P14, M47-370.34	-	-	Amy Frary, 2014
	llob6.2	6	FR, NY	106 (103.8–106.3)	106 (103.8–106.3), CT193-TG279	-	-	Amy Frary, 2014
	llob7.1	7	NY	62.7 (61.5–63.3)	E32, M59-313.82-C2At5g56940	-	-	Amy Frary, 2014
Leaf prickle	lp2.1	2	FR	25.7 (24.7–26.3)	CD11-C2At2g34560	-	-	Amy Frary, 2014
	lp3.1	3	NY	23.3 (23.3–36.1)	TG585	-	-	Amy Frary, 2014
	lp6.1	6	NY	10.9 (9.7–12.3)	CT119	-	-	Amy Frary, 2014
	lp6.2	6	FR, NY	106 (103.8–106.3)	CT193-TG279	-	-	Amy Frary, 2014
	lepriE08	8	ML, MT	0	1466_PstI_L388	SMEL3Ch08	52.2359	Ezio Portis, 2014
	adlprin	2	-	51.78	3390_PstI_L462	SMEL3Ch00.08300	0.481888	Ezio Portis, 2015
		2	-	58.27	21901_PstI_L329	SMEL3Ch00.12014	1.8528
		6	-	46.57	22611_PstI_L331	SMEL3Ch06	40.7822
		6	-	56.27	13844_PstI_L242	SMEL3Ch06	74.3269
		6	-	76.91	38180_PstI_L401	SMEL3Ch06	94.4796
		6	-	151.48	36272_PstI_L411	SMEL3Ch06	108.521
		7	-	62.81	12480_PstI_L414	SMEL3Ch07	137.008
		8	-	1.03	23395_PstI_L228	SMEL3Ch08	0.801671
		8	-	52.87	6414_PstI_L387	SMEL3Ch08	108.153
	ablprin	6	-	46.57	22611_PstI_L331	SMEL3Ch06	40.7822
		6	-	56.27	13844_PstI_L242	SMEL3Ch06	74.3269
		6	-	76.91	38180_PstI_L401	SMEL3Ch06	94.4796
		6	-	151.48	36272_PstI_L411	SMEL3Ch06	108.521
		7	-	62.81	12480_PstI_L414	SMEL3Ch07	137.008
		8	-	1.03	23395_PstI_L228	SMEL3Ch08	0.801671
		8	-	52.87	6414_PstI_L387	SMEL3Ch08	108.153
Prickle anthocyanin	pa10.1	10	FR, NY	109.2, 109.8 (104.9–111.1)	CT214-CT240, T0838-CT240	-	-	Amy Frary, 2014
Venation anthocyanin	lveanE05	5	ML	75.3	3311_PstI_L361	SMEL3Ch05	36.9428	Lorenzo Barchi, 2012
	lveanE10	10	ML	69.13	35442_PstI_L404	SMEL3Ch00.13945	0.295781	Lorenzo Barchi, 2012
	adlvean	2	-	58.27	21901_PstI_L329	SMEL3Ch00.12014	1.8528	Fabio Cericola，2014
		5	-	87.34	25734_PstI_L387	SMEL3Ch05	38.7069
		10	-	69.13	35442_PstI_L404	SMEL3Ch00.13945	0.295781
		10	-	69.39	15158_PstI_L379	SMEL3Ch10	92.3868
		10	-	69.39	19126_PstI_L349	SMEL3Ch10	92.3405
		10	-	128.3	3382_PstI_L285	SMEL3Ch10	103.307
		10	-	128.34	19601_PstI_L364	SMEL3Ch10	103.186
		10	-	128.55	33571_PstI_L387	SMEL3Ch10	103.141
		11	-	68.04	36033_PstI_L358	SMEL3Ch10	68.0203
	ablvean	10	-	69.13	35442_PstI_L404	SMEL3Ch00.13945	0.295781
		10	-	69.39	15158_PstI_L379	SMEL3Ch10	92.3868
		10	-	70.39	31471_PstI_L271	SMEL3Ch10	89.6435
		10	-	128.3	3382_PstI_L285	SMEL3Ch10	103.307
		10	-	128.34	19601_PstI_L364	SMEL3Ch10	103.186
		10	-	128.55	33571_PstI_L387	SMEL3Ch10	103.141
